# Supplementary material for: Retrospective Definition of Clostridioides difficile PCR Ribotypes on the Basis of Whole Genome Polymorphisms: A Proof of Principle Study
Source: Diagnostics (Basel). 2020 Dec 12;10(12):1078. doi: 10.3390/diagnostics10121078 (PMC7764247; doi:10.3390/diagnostics10121078)
Supplement: Supplementary file 1 [file diagnostics-10-01078-s001.zip]

Archive with 1 entries (1 files):
- diagnostics-1023406-supplementary.XLS
