# Supplementary material for: Retrospective Definition of Clostridioides difficile PCR Ribotypes on the Basis of Whole Genome Polymorphisms: A Proof of Principle Study
Source: Diagnostics (Basel). 2020 Dec 12;10(12):1078. doi: 10.3390/diagnostics10121078 (PMC7764247; doi:10.3390/diagnostics10121078)
Supplement: Supplementary file 1 [file diagnostics-10-01078-s001.zip › diagnostics-1023406-supplementary.XLS]

## Sheet: Supplementary Table 1
In silico PCR
C. difficile Genome ID	Source	Fragment lengths (# Refer 'Notes' given below the table)												# Distinguishable Bands	Ribotype															# distinguishable bands	Ribotype		fragment lengths													# distinguishable bands	Ribotype		fragment lengths
		region 1	region 2	region 3	region 4	region 5	region 6	region 7	region 8	region 9	region 10	region 11	region12
CP011968	NCBI	234	267	329	331	487	490	490	549	553				7	001
SRR1519369	NCBI													-	001
ECDC001	Creighton University	233												1	001
ATCC 9689	Creighton University	233	233	233	266	328	328	330	486	489	489	548	552	7	001
CRG001C1	Creighton University													-	001
ERR2215979	NCBI	550												1	001
CP022524	NCBI	267	287	287	287	448	489	551	553	553				5	106
SRR2915750	NCBI	266												1	106
ENG106	Creighton University	286												1	106
SRR1519432	NCBI	286												1	106
ECDC106	Creighton University	286												1	106
SRR2915733	NCBI	574												1	106
FN545816	NCBI	267	329	329	329	370	427	551						5	027
FN668941	NCBI	267	329	329	370	427	449	449	449	551				6	027
FN538970	NCBI	329	361	370	427	449	551							5	027
FN665654	NCBI	267	309	329	370	449	551							5	027
ERR928276	NCBI													-	027
ERR928305	NCBI													-	027
NC_017174	NCBI	309	311	311	415	449	449	490	491					4	078
EURO078	Creighton University	331	371	371	373	423								3	078
ERR247135	NCBI													-	078
ERR256910	NCBI													-	078
ERR247046	NCBI													-	078
ERR256988	NCBI													-	078
NC_017175	NCBI	234	267	311	370	370	371	371	371	380	426			6	017
EURO017	Creighton University													-	017
ERR178562	NCBI													-	017
ERR178547	NCBI													-	017
ERR178603	NCBI													-	017
ERR178516	NCBI													-	017
Notes:
# In each row total number of alternate coloring (Blue and white cells with outside red border to distinguish two different fragments) of columns under 'Fragment Lengths' considered as the count of distinguishable bands (Eg: In first row number of alternate coloring starting with blue (outside border of same length band are red) represents totals count of 7 bands (where region 3 and 4, 6 and 7 ar…

## Sheet: Supplementary Table 2
Training dataset
Genome ID	Source	Ribotype
CRG001_ACTC9689	Creighton University	001
ECDC001	Creighton University	001
CRG001C1	Creighton University	001
ERR2215979	NCBI	001
ERR2215980	NCBI	001
CLO_AA0236AA_AS	Enterobase	001
CLO_AA4596AA_AS	Enterobase	001
CLO_AA7022AA_AS	Enterobase	001
CLO_AA7023AA_AS	Enterobase	001
CLO_AA7024AA_AS	Enterobase	001
CLO_AA7026AA_AS	Enterobase	001
CLO_AA7027AA_AS	Enterobase	001
CLO_AA7029AA_AS	Enterobase	001
CLO_AA7030AA_AS	Enterobase	001
CLO_AA7031AA_AS	Enterobase	001
CLO_AA7188AA_AS	Enterobase	001
CLO_AA7378AA_AS	Enterobase	001
CLO_AA7379AA_AS	Enterobase	001
CLO_AA7380AA_AS	Enterobase	001
CLO_AA7387AA_AS	Enterobase	001
CLO_AA7395AA_AS	Enterobase	001
CLO_AA7397AA_AS	Enterobase	001
CLO_AA7405AA_AS	Enterobase	001
CLO_AA7499AA_AS	Enterobase	001
CRG002C1	Creighton University	002
ECDC002	Creighton University	002
ECDC003_strainA	Creighton University	003
ECDC003_strainB	Creighton University	003
SRR1519371	NCBI	003
SRR2915737	NCBI	003
SRR3629302	NCBI	003
SRR3629331	NCBI	003
SRR3629422	NCBI	003
SRR3629458	NCBI	003
SRR3629481	NCBI	003
SRR3629493	NCBI	003
SRR3629496	NCBI	003
SRR3629516	NCBI	003
SRR3629580	NCBI	003
SRR3629621	NCBI	003
SRR3629677	NCBI	003
SRR3629770	NCBI	003
SRR3629781	NCBI	003
SRR3629790	NCBI	003
SRR3629799	NCBI	003
SRR1519373	NCBI	005
SRR3629426	NCBI	005
SRR3629457	NCBI	005
SRR3629483	NCBI	005
SRR3629509	NCBI	005
SRR3629522	NCBI	005
SRR3629529	NCBI	005
SRR3629541	NCBI	005
SRR3629571	NCBI	005
SRR3629637	NCBI	005
SRR3629667	NCBI	005
SRR3629705	NCBI	005
SRR3629708	NCBI	005
ECDC005_strainA	Creighton University	005
ERR2215999	NCBI	005
ERR2216000	NCBI	005
ECDC005_strainB	Creighton University	005
SRR3629384	NCBI	005
SRR3629296	NCBI	005
ECDC010_strainA	Creighton University	010
ECDC010_strainB	Creighton University	010
SRR1519377	NCBI	010
ECDC014	Creighton University	014
CP010888	NCBI	014
ERR2215985	NCBI	014
ERR2215986	NCBI	014
SRR1519380	NCBI	014
SRR2915715	NCBI	014
SRR2915725	NCBI	014
SRR2915740	NCBI	014
SRR2915755	NCBI	014
SRR2915757	NCBI	014
SRR2915759	NCBI	014
ECDC015	Creighton University	015
SRR1519381	NCBI	015
ECDC017	Creighton University	017
ERR178514	NCBI	017
ERR178519	NCBI	017
ERR178520	NCBI	017
ERR178521	NCBI	017
ERR178523	NCBI	017
ERR178525	NCBI	017
ERR178529	NCBI	017
ERR178571	NCBI	017
ERR178572	NCBI	017
ERR178580	NCBI	017
ERR178581	NCBI	017
ERR178583	NCBI	017
ERR178586	NCBI	017
ERR178588	NCBI	017
ECDC023	Creighton University	023
ERR2215969	NCBI	023
SRR1519388	NCBI	023
ECDC027	Creighton University	027
ERR928253	NCBI	027
ERR928254	NCBI	027
ERR928255	NCBI	027
ERR928259	NCBI	027
ERR928260	NCBI	027
ERR928264	NCBI	027
ERR928265	NCBI	027
ERR928266	NCBI	027
ERR928267	NCBI	027
ERR928269	NCBI	027
ERR928278	NCBI	027
ERR928284	NCBI	027
ERR955906	NCBI	027
FN545816	NCBI	027
ECDC046_strainA	Creighton University	046
SRR1519402	NCBI	046
ERR257029	NCBI	046
ECDC046_strainB	Creighton University	046
ERR247044	NCBI	078
ERR247059	NCBI	078
ERR247122	NCBI	078
ERR247123	NCBI	078
ERR247124	NCBI	078
ERR247125	NCBI	078
ERR247135	NCBI	078
ERR256894	NCBI	078
ERR256903	NCBI	078
ERR256904	NCBI	078
ERR256986	NCBI	078
ERR257022	NCBI	078
ERR257082	NCBI	078
ECDC078	Creighton University	078
NC_017174	NCBI	078
CRG106C1	Creighton University	106
ECDC_strainA	Creighton University	106
ECDC_strainB	Creighton University	106
CP022524	NCBI	106
ECDC_strainA	Creighton University	106
ECDC_sourceB	Creighton University	106
SRR1519432	NCBI	106
SRR2915729	NCBI	106
SRR2915733	NCBI	106
SRR2915734	NCBI	106
SRR2915748	NCBI	106
SRR2915750	NCBI	106
CLO_AA6935AA_AS	Enterobase	106
CLO_AA7060AA_AS	Enterobase	106
CLO_AA7061AA_AS	Enterobase	106
CLO_AA7062AA_AS	Enterobase	106
CLO_AA7063AA_AS	Enterobase	106
CLO_AA7064AA_AS	Enterobase	106
CLO_AA7065AA_AS	Enterobase	106
CLO_AA7066AA_AS	Enterobase	106
CLO_AA7365AA_AS	Enterobase	106
CLO_AA7366AA_AS	Enterobase	106
ECDC_sourceA	Creighton University	126
ECDC_sourceB	Creighton University	126
ERR247071	NCBI	126
ERR247077	NCBI	126
SRR1519437	NCBI	126
SRR2915760	NCBI	126

## Sheet: Supplementary Table 3
Test dataset
Genome ID (Assembly Barcode)	PCR Ribotype	Name	Data Source(Accession No.;Sequencing Platform;Sequencing Library;Insert Size;Experiment;Status)	Source Niche	Source Type	Source Details	Collection Year	Collection Month	Continent	Country	Region	District	City	Latitude	Longitude	Lab Contact	Comment	Bio Project ID	Project	Sample	Secondary Sample	Date Entered	Release Date	Barcode	Status	Coverage	N50	Length	Species	Contig Number	No. N's	Version
CLO_AA0236AA_AS	1	CD105HS12	ERR833665;ILLUMINA;Paired;250;ERX913755	Environment	Soil/Dust				Europe	United Kingdom						KEMRI-Wellcome Trust Research Programme		PRJEB8943	ERP009985	SAMEA3312062	ERS688196	2016-01-07	2015-08-28	CLO_AA0536AA	Assembled	99	221039	4108071	Clostridioides difficile;93.82%	78	1370	3.32
CLO_AA4596AA_AS	1	C00000193	ERR126255;ILLUMINA;Paired;200;ERX102404						Europe	United Kingdom						University of Oxford		PRJEB3010	ERP001417	SAMEA1487095	ERS139380	2016-07-29	2012-08-28	CLO_AA3424AA	Assembled	82	139627	4215142	Clostridioides difficile;82.81%	152	2932	3.51
CLO_AA7022AA_AS	1	CD-16-00025	traces-0eKovBl;ILLUMINA;Paired;;NA,traces-0HghpMq;ILLUMINA;Paired;;NA	Human	Human				Europe	Germany						Leibniz Institute DSMZ						2016-09-05	2019-03-07	CLO_AA4299AA	Assembled	132	65209	4274336	Clostridioides difficile;93.2%	148	9995	3.51
CLO_AA7023AA_AS	1	CD-16-00026	traces-0BUuQcJ;ILLUMINA;Paired;;NA,traces-0tWqbEY;ILLUMINA;Paired;;NA	Human	Human				Europe	Germany						Leibniz Institute DSMZ						2016-09-05	2019-03-07	CLO_AA4300AA	Assembled	124	59604	4268652	Clostridioides difficile;88.45%	152	10694	3.51
CLO_AA7024AA_AS	1	CD-16-00027	traces-0mLoTUe;ILLUMINA;Paired;;NA,traces-0ZFQebd;ILLUMINA;Paired;;NA	Human	Human				Europe	Germany						Leibniz Institute DSMZ						2016-09-05	2019-03-07	CLO_AA4301AA	Assembled	117	37793	4189472	Clostridioides difficile;99.08%	219	17891	3.51
CLO_AA7026AA_AS	1	CD-16-00029	traces-0nRgFuH;ILLUMINA;Paired;;NA,traces-0imGRfA;ILLUMINA;Paired;;NA	Human	Human				Europe	Germany						Leibniz Institute DSMZ						2016-09-05	2019-03-07	CLO_AA4303AA	Assembled	203	205236	4143203	Clostridioides difficile;96.97%	60	1267	3.51
CLO_AA7027AA_AS	1	CD-16-00030	traces-0QQgLht;ILLUMINA;Paired;;NA,traces-0ZFFAbM;ILLUMINA;Paired;;NA	Human	Human				Europe	Germany						Leibniz Institute DSMZ						2016-09-05	2019-03-07	CLO_AA4304AA	Assembled	133	176634	4143392	Clostridioides difficile;97.51%	68	1306	3.51
CLO_AA7029AA_AS	1	CD-16-00032	traces-0EewGRA;ILLUMINA;Paired;;NA,traces-0dIzKJy;ILLUMINA;Paired;;NA	Human	Human				Europe	Germany						Leibniz Institute DSMZ						2016-09-05	2019-03-07	CLO_AA4306AA	Assembled	115	45711	4122191	Clostridioides difficile;97.65%	174	14227	3.51
CLO_AA7030AA_AS	1	CD-16-00033	traces-0XZoRej;ILLUMINA;Paired;;NA,traces-0yVTNQM;ILLUMINA;Paired;;NA	Human	Human				Europe	Germany						Leibniz Institute DSMZ						2016-09-05	2019-03-07	CLO_AA4307AA	Assembled	64	100873	4159345	Clostridioides difficile;88.79%	121	10102	3.51
CLO_AA7031AA_AS	1	CD-16-00034	traces-0AIImxj;ILLUMINA;Paired;;NA,traces-0dplqDW;ILLUMINA;Paired;;NA	Human	Human				Europe	Germany						Leibniz Institute DSMZ						2016-09-05	2019-03-07	CLO_AA4308AA	Assembled	154	286548	4128719	Clostridioides difficile;98.59%	54	1201	3.51
CLO_AA7188AA_AS	1	CD-15-00701	traces-0SfhAWR;ILLUMINA;Paired;;NA,traces-0qtxMQD;ILLUMINA;Paired;;NA	Human	Human	Homo sapiens	2013		Europe	Germany						Leibniz Institute DSMZ						2017-08-02	2019-03-07	CLO_AA4401AA	Assembled	68	151646	4256920	Peptoclostridium difficile;97.65%	74	4560	3.51
CLO_AA7378AA_AS	1	CD-15-01017	traces-0AEOnfd;ILLUMINA;Paired;;NA	Human	Human	Homo sapiens			Europe	Germany						Leibniz Institute DSMZ						2016-09-06	2019-03-07	CLO_AA4556AA	Assembled	49	164002	4268092	Clostridioides difficile;88.73%	62	4283	3.51
CLO_AA7379AA_AS	1	CD-15-01019	traces-0NFuZrn;ILLUMINA;Paired;;NA	Human	Human	Homo sapiens			Europe	Germany						Leibniz Institute DSMZ						2016-09-06	2019-03-07	CLO_AA4557AA	Assembled	44	195648	4322691	Clostridioides difficile;90.62%	64	4465	3.51
CLO_AA7380AA_AS	1	CD-15-01020	traces-0obkIDs;ILLUMINA;Paired;;NA	Human	Human	Homo sapiens			Europe	Germany						Leibniz Institute DSMZ						2016-09-06	2019-03-07	CLO_AA4558AA	Assembled	113	365553	4337847	Clostridioides difficile;98.59%	63	1412	3.51
CLO_AA7387AA_AS	1	CD-15-01027	traces-0LTBPsW;ILLUMINA;Paired;;NA	Human	Human	Homo sapiens			Europe	Germany						Leibniz Institute DSMZ						2016-09-06	2019-03-07	CLO_AA4565AA	Assembled	84	218946	4063764	Clostridioides difficile;88.33%	57	1756	3.51
CLO_AA7395AA_AS	1	CD-15-01035	traces-0bZWdum;ILLUMINA;Paired;;NA	Human	Human	Homo sapiens			Europe	Germany						Leibniz Institute DSMZ						2016-09-06	2019-03-07	CLO_AA4573AA	Assembled	44	241189	4077704	Clostridioides difficile;100.0%	40	3882	3.51
CLO_AA7397AA_AS	1	CD-15-01037	traces-0ItMHBO;ILLUMINA;Paired;;NA	Human	Human	Homo sapiens			Europe	Germany						Leibniz Institute DSMZ						2016-09-06	2019-03-07	CLO_AA4575AA	Assembled	55	248755	4125299	Clostridioides difficile;100.0%	41	2271	3.51
CLO_AA7405AA_AS	1	CD-15-01046	traces-0psCjyk;ILLUMINA;Paired;;NA	Human	Human	Homo sapiens			Europe	Germany						Leibniz Institute DSMZ						2016-09-06	2019-03-07	CLO_AA4583AA	Assembled	59	204825	4335349	Clostridioides difficile;88.0%	69	2586	3.51
CLO_AA7499AA_AS	1	09-00326	traces-0SKdMRa;ILLUMINA;Paired;;NA	Human	Human	Homo sapiens	2009		Europe	Germany						Leibniz Institute DSMZ						2016-09-06	2019-03-07	CLO_AA4584AA	Assembled	24	45785	4241578	Clostridioides difficile;99.52%	201	56793	3.51
CLO_AA7502AA_AS	1	10-00021	traces-0OjmwVf;ILLUMINA;Paired;;NA	Human	Human	Homo sapiens	2010		Europe	Germany						Leibniz Institute DSMZ						2016-09-06	2019-03-07	CLO_AA4587AA	Assembled	36	21218	4172434	Clostridioides difficile;98.74%	384	35595	3.51
CLO_AA7504AA_AS	1	10-00360	traces-0ZgiwLs;ILLUMINA;Paired;;NA	Human	Human	Homo sapiens	2010		Europe	Germany						Leibniz Institute DSMZ						2016-09-06	2019-03-07	CLO_AA4589AA	Assembled	39	27141	4098743	Clostridioides difficile;100.0%	316	34267	3.51
CLO_AA7505AA_AS	1	09-00365	traces-0QkMHjt;ILLUMINA;Paired;;NA	Human	Human	Homo sapiens	2009		Europe	Germany						Leibniz Institute DSMZ						2016-09-06	2019-03-07	CLO_AA4590AA	Assembled	22	19704	4277541	Clostridioides difficile;98.07%	386	67197	3.51
CLO_AA7506AA_AS	1	09-00388	traces-0jHUnyh;ILLUMINA;Paired;;NA	Human	Human	Homo sapiens	2009		Europe	Germany						Leibniz Institute DSMZ						2016-09-06	2019-03-07	CLO_AA4591AA	Assembled	39	80553	4263036	Clostridioides difficile;97.53%	152	17914	3.51
CLO_AA7507AA_AS	1	10-00411	traces-0ccPxwB;ILLUMINA;Paired;;NA	Human	Human	Homo sapiens	2010		Europe	Germany						Leibniz Institute DSMZ						2016-09-06	2019-03-07	CLO_AA4592AA	Assembled	42	59089	4345154	Clostridioides difficile;92.7%	158	14112	3.51
CLO_AA7524AA_AS	1	07-00003	traces-0QmMKcD;ILLUMINA;Paired;;NA	Human	Human	Homo sapiens	2007		Europe	United Kingdom						Leibniz Institute DSMZ						2016-09-06	2019-03-07	CLO_AA4593AA	Assembled	290	174012	4206830	Clostridioides difficile;98.98%	77	1174	3.51
CLO_BA0743AA_AS	1	CD-16-00122	traces-0LxazvS;ILLUMINA;Paired;;NA	Human	Human	Homo sapiens	2015		Europe	Germany						Leibniz Institute DSMZ						2016-12-21	2019-03-07	CLO_AA6807AA	Assembled	44	142531	4303372	Clostridioides difficile;99.26%	88	8452	3.51
CLO_BA0775AA_AS	1	CD-16-00154	traces-0kfvwsY;ILLUMINA;Paired;;NA	Human	Human	Homo sapiens	2015		Europe	Germany						Leibniz Institute DSMZ						2016-12-21	2019-03-07	CLO_AA6839AA	Assembled	57	148838	4315923	Clostridioides difficile;96.8%	76	5274	3.51
CLO_BA0782AA_AS	1	CD-16-00161	traces-0HXNiGq;ILLUMINA;Paired;;NA	Human	Human	Homo sapiens	2015		Europe	Germany						Leibniz Institute DSMZ						2016-12-21	2019-03-07	CLO_AA6846AA	Assembled	103	261947	4241160	Clostridioides difficile;98.39%	60	2495	3.51
CLO_BA0783AA_AS	1	CD-16-00162	traces-0ZeZwNO;ILLUMINA;Paired;;NA	Human	Human	Homo sapiens	2015		Europe	Germany						Leibniz Institute DSMZ						2016-12-21	2019-03-07	CLO_AA6847AA	Assembled	119	313258	4115468	Clostridioides difficile;98.15%	48	1593	3.51
CLO_BA0790AA_AS	1	CD-16-00169	traces-0jjvJSQ;ILLUMINA;Paired;;NA	Human	Human	Homo sapiens	2015		Europe	Germany						Leibniz Institute DSMZ						2016-12-21	2019-03-07	CLO_AA6854AA	Assembled	93	399553	4116164	Clostridioides difficile;98.28%	51	2130	3.51
CLO_BA0792AA_AS	1	CD-16-00171	traces-0SJRSVU;ILLUMINA;Paired;;NA	Human	Human	Homo sapiens	2015		Europe	Germany						Leibniz Institute DSMZ						2016-12-21	2019-03-07	CLO_AA6856AA	Assembled	134	249419	4247287	Clostridioides difficile;98.55%	63	3021	3.51
CLO_BA0799AA_AS	1	CD-16-00178	traces-0IKsoVd;ILLUMINA;Paired;;NA	Human	Human	Homo sapiens	2015		Europe	Germany						Leibniz Institute DSMZ						2016-12-21	2019-03-07	CLO_AA6863AA	Assembled	62	320809	4270150	Clostridioides difficile;98.39%	55	3281	3.51
CLO_BA0809AA_AS	1	CD-16-00188	traces-0tzMrCI;ILLUMINA;Paired;;NA	Human	Human	Homo sapiens	2016		Europe	Germany						Leibniz Institute DSMZ						2016-12-21	2019-03-07	CLO_AA6873AA	Assembled	118	274139	4261775	Clostridioides difficile;96.97%	51	1336	3.51
CLO_BA0811AA_AS	1	CD-16-00190	traces-0TFCSdM;ILLUMINA;Paired;;NA	Human	Human	Homo sapiens	2016		Europe	Germany						Leibniz Institute DSMZ						2016-12-21	2019-03-07	CLO_AA6875AA	Assembled	253	323775	4109594	Clostridioides difficile;100.0%	48	442	3.51
CLO_BA0812AA_AS	1	CD-16-00191	traces-0TGcUSf;ILLUMINA;Paired;;NA	Human	Human	Homo sapiens	2016		Europe	Germany						Leibniz Institute DSMZ						2016-12-21	2019-03-07	CLO_AA6876AA	Assembled	167	317148	4108202	Clostridioides difficile;100.0%	51	933	3.51
CLO_BA0813AA_AS	1	CD-16-00192	traces-0lUflZu;ILLUMINA;Paired;;NA	Human	Human	Homo sapiens	2016		Europe	Germany						Leibniz Institute DSMZ						2016-12-21	2019-03-07	CLO_AA6877AA	Assembled	284	323382	4255108	Clostridioides difficile;98.78%	56	904	3.51
CLO_BA0814AA_AS	1	CD-16-00193	traces-0UhoEhi;ILLUMINA;Paired;;NA	Human	Human	Homo sapiens	2016		Europe	Germany						Leibniz Institute DSMZ						2016-12-21	2019-03-07	CLO_AA6878AA	Assembled	207	323639	4109179	Clostridioides difficile;100.0%	49	839	3.51
CLO_BA1550AA_AS	1	CD-17-00018	traces-0BzPRPG;ILLUMINA;Paired;;NA	Human	Human	Homo sapiens	2015		Europe	Spain						Leibniz Institute DSMZ						2017-02-28	2018-01-01	CLO_AA7241AA	Assembled	157	269543	4148786	Clostridioides difficile;94.94%	63	1425	3.61
CLO_BA1562AA_AS	1	CD-17-00030	traces-0inoXgc;ILLUMINA;Paired;;NA	Human	Human	Homo sapiens	2015		Europe	Spain						Leibniz Institute DSMZ						2017-02-28	2018-01-01	CLO_AA7253AA	Assembled	201	314659	4162186	Clostridioides difficile;100.0%	65	1173	3.61
CLO_BA1609AA_AS	1	CD-17-00078	traces-0vynUxY;ILLUMINA;Paired;;NA	Human	Human	Homo sapiens	2014		Europe	Spain						Leibniz Institute DSMZ						2017-02-28	2018-01-01	CLO_AA7300AA	Assembled	117	221160	4349183	Clostridioides difficile;85.72%	80	2161	3.61
CLO_BA1610AA_AS	1	CD-17-00079	traces-0NPnJzr;ILLUMINA;Paired;;NA	Human	Human	Homo sapiens	2014		Europe	Spain						Leibniz Institute DSMZ						2017-02-28	2018-01-01	CLO_AA7301AA	Assembled	131	110244	4228024	Clostridioides difficile;98.25%	94	3723	3.61
CLO_BA1619AA_AS	1	CD-17-00088	traces-0YFnXZM;ILLUMINA;Paired;;NA	Human	Human	Homo sapiens	2014		Europe	Spain						Leibniz Institute DSMZ						2017-02-28	2018-01-01	CLO_AA7310AA	Assembled	84	258810	4339339	Clostridioides difficile;81.25%	71	1825	3.61
CLO_BA1636AA_AS	1	CD-17-00106	traces-0sUIpFH;ILLUMINA;Paired;;NA	Human	Human	Homo sapiens	2016		Europe	Spain						Leibniz Institute DSMZ						2017-02-28	2018-01-01	CLO_AA7327AA	Assembled	120	370241	4126671	Clostridioides difficile;98.59%	58	803	3.61
CLO_BA1638AA_AS	1	CD-17-00108	traces-0hiYMgI;ILLUMINA;Paired;;NA	Human	Human	Homo sapiens	2016		Europe	Spain						Leibniz Institute DSMZ						2017-02-28	2018-01-01	CLO_AA7329AA	Assembled	123	221489	4385290	Clostridioides difficile;79.55%	78	1366	3.61
CLO_BA1695AA_AS	1	CD-17-00167	traces-0nZNlJQ;ILLUMINA;Paired;;NA	Human	Human	Homo sapiens	2014		Europe	Spain						Leibniz Institute DSMZ						2017-02-28	2018-01-01	CLO_AA7386AA	Assembled	51	206261	4351349	Clostridioides difficile;85.71%	78	2359	3.61
CLO_BA1705AA_AS	1	CD-17-00178	traces-0jHcSCw;ILLUMINA;Paired;;NA	Human	Human	Homo sapiens	2014		Europe	Spain						Leibniz Institute DSMZ						2017-02-28	2018-01-01	CLO_AA7396AA	Assembled	78	200230	4354997	Clostridioides difficile;66.66%	64	2823	3.61
CLO_BA1708AA_AS	1	CD-17-00183	traces-0ymTRFy;ILLUMINA;Paired;;NA	Human	Human	Homo sapiens	2014		Europe	Spain						Leibniz Institute DSMZ						2017-03-01	2018-01-01	CLO_AA7399AA	Assembled	128	238002	4357826	Clostridioides difficile;86.75%	76	877	3.61
CLO_BA1711AA_AS	1	CD-17-00186	traces-0uTdnzl;ILLUMINA;Paired;;NA	Human	Human	Homo sapiens	2016		Europe	Spain						Leibniz Institute DSMZ						2017-03-01	2018-01-01	CLO_AA7402AA	Assembled	166	240558	4327430	Clostridioides difficile;93.99%	100	1621	3.61
CLO_BA1723AA_AS	1	CD-17-00202	traces-0KsHltY;ILLUMINA;Paired;;NA	Human	Human	Homo sapiens	2016		Europe	Spain						Leibniz Institute DSMZ						2017-03-01	2018-01-01	CLO_AA7414AA	Assembled	101	205497	4438381	Clostridioides difficile;92.11%	71	2045	3.61
CLO_BA1754AA_AS	1	CD-15-00648	traces-0xeOleC;ILLUMINA;Paired;;NA,traces-0yHTqoo;ILLUMINA;Paired;;NA,traces-0ZcfFCZ;ILLUMINA;Paired;;NA	Human	Human	Homo sapiens	2013		Europe	Germany						Leibniz Institute DSMZ						2017-03-02	2019-03-07	CLO_AA6751AA	Assembled	157	175129	4112961	Clostridioides difficile;99.02%	84	4078	3.61
CLO_BA1766AA_AS	1	CD-15-00658	traces-0NwGJFA;ILLUMINA;Paired;;NA,traces-0KHXlDm;ILLUMINA;Paired;;NA	Human	Human	Homo sapiens	2013		Europe	Germany						Leibniz Institute DSMZ						2017-03-02	2019-03-07	CLO_AA7171AA	Assembled	100	29101	4355797	Clostridioides difficile;98.71%	305	29635	3.61
CLO_BA1767AA_AS	1	CD-15-00640	traces-0CRFEDs;ILLUMINA;Paired;;NA,traces-0lXMCAO;ILLUMINA;Paired;;NA,traces-0OSGosv;ILLUMINA;Paired;;NA,traces-0oGzBdk;ILLUMINA;Paired;;NA,traces-0scMYQZ;ILLUMINA;Paired;;NA	Human	Human	Homo sapiens	2013		Europe	Germany						Leibniz Institute DSMZ						2017-03-02	2019-03-07	CLO_AA6743AA	Assembled	101	149024	4400412	Clostridioides difficile;96.8%	107	6100	3.61
CLO_BA1771AA_AS	1	CD-15-00639	traces-0lGkNZA;ILLUMINA;Paired;;NA,traces-0VwcNjn;ILLUMINA;Paired;;NA,traces-0vTKEja;ILLUMINA;Paired;;NA,traces-0eEpLHD;ILLUMINA;Paired;;NA,traces-0FYyVoq;ILLUMINA;Paired;;NA	Human	Human	Homo sapiens	2013		Europe	Germany						Leibniz Institute DSMZ						2017-03-02	2019-03-07	CLO_AA6742AA	Assembled	97	176286	4267767	Clostridioides difficile;86.26%	96	2335	3.61
CLO_BA1772AA_AS	1	CD-15-00633	traces-0UjHTCa;ILLUMINA;Paired;;NA,traces-0IBWDNR;ILLUMINA;Paired;;NA,traces-0UzxqfN;ILLUMINA;Paired;;NA,traces-0VAWucJ;ILLUMINA;Paired;;NA,traces-0KfmFVz;ILLUMINA;Paired;;NA	Human	Human	Homo sapiens	2013		Europe	Germany						Leibniz Institute DSMZ						2017-03-02	2019-03-07	CLO_AA6736AA	Assembled	105	62482	4269293	Clostridioides difficile;98.82%	163	18334	3.61
CLO_BA1865AA_AS	1	CD-16-00138	traces-0uXCYsx;ILLUMINA;Paired;;NA,traces-0OzkNVy;ILLUMINA;Paired;;NA,traces-0BrAxVh;ILLUMINA;Paired;;NA	Human	Human	Homo sapiens	2015		Europe	Germany						Leibniz Institute DSMZ						2017-03-02	2019-03-07	CLO_AA6823AA	Assembled	51	205427	4257152	Clostridioides difficile;96.83%	58	3102	3.61
CLO_BA1878AA_AS	1	CD-16-00110	traces-0pbvJzs;ILLUMINA;Paired;;NA,traces-0meWeGk;ILLUMINA;Paired;;NA,traces-0MEkkfi;ILLUMINA;Paired;;NA,traces-0CKIDai;ILLUMINA;Paired;;NA	Human	Human	Homo sapiens	2015		Europe	Germany						Leibniz Institute DSMZ						2017-03-02	2019-03-07	CLO_AA6795AA	Assembled	108	310794	4111872	Clostridioides difficile;98.28%	53	1651	3.61
CLO_BA1890AA_AS	1	CD-16-00107	traces-0DiBguK;ILLUMINA;Paired;;NA,traces-0alRnMt;ILLUMINA;Paired;;NA,traces-0uXdyKE;ILLUMINA;Paired;;NA,traces-0LaXjrO;ILLUMINA;Paired;;NA	Human	Human	Homo sapiens	2015		Europe	Germany						Leibniz Institute DSMZ						2017-03-02	2019-03-07	CLO_AA6792AA	Assembled	95	240565	4372779	Clostridioides difficile;83.16%	88	2149	3.61
CLO_BA1891AA_AS	1	CD-16-00106	traces-0vFXtXc;ILLUMINA;Paired;;NA,traces-0BDFcKt;ILLUMINA;Paired;;NA,traces-0ESYJtQ;ILLUMINA;Paired;;NA,traces-0JKuutu;ILLUMINA;Paired;;NA	Human	Human	Homo sapiens	2015		Europe	Germany						Leibniz Institute DSMZ						2017-03-02	2019-03-07	CLO_AA6791AA	Assembled	115	208205	4266603	Clostridioides difficile;97.19%	62	1797	3.61
CLO_BA1892AA_AS	1	CD-16-00104	traces-0YQIwTk;ILLUMINA;Paired;;NA,traces-0oNbSHd;ILLUMINA;Paired;;NA,traces-0SOpmyu;ILLUMINA;Paired;;NA,traces-0iLAzGQ;ILLUMINA;Paired;;NA	Human	Human	Homo sapiens	2015		Europe	Germany						Leibniz Institute DSMZ						2017-03-02	2019-03-07	CLO_AA6789AA	Assembled	90	313238	4102704	Clostridioides difficile;100.0%	53	1856	3.61
CLO_BA1895AA_AS	1	CD-16-00102	traces-0ixIHNM;ILLUMINA;Paired;;NA,traces-0mZBdla;ILLUMINA;Paired;;NA,traces-0EVCqOt;ILLUMINA;Paired;;NA,traces-0YIXwjJ;ILLUMINA;Paired;;NA	Human	Human	Homo sapiens	2015		Europe	Germany						Leibniz Institute DSMZ						2017-03-02	2019-03-07	CLO_AA6787AA	Assembled	95	313242	4110175	Clostridioides difficile;98.3%	51	1747	3.61
CLO_BA1897AA_AS	1	CD-16-00108	traces-0GQueHU;ILLUMINA;Paired;;NA,traces-0WIOEfy;ILLUMINA;Paired;;NA,traces-0YdnXRf;ILLUMINA;Paired;;NA,traces-0BaftJv;ILLUMINA;Paired;;NA	Human	Human	Homo sapiens	2015		Europe	Germany						Leibniz Institute DSMZ						2017-03-02	2019-03-07	CLO_AA6793AA	Assembled	92	259067	4264462	Clostridioides difficile;96.55%	52	1645	3.61
CLO_BA1898AA_AS	1	CD-16-00109	traces-0flxhmA;ILLUMINA;Paired;;NA,traces-0ZTTHdh;ILLUMINA;Paired;;NA,traces-0tkSNUm;ILLUMINA;Paired;;NA,traces-0iYAvto;ILLUMINA;Paired;;NA	Human	Human	Homo sapiens	2015		Europe	Germany						Leibniz Institute DSMZ						2017-03-02	2019-03-07	CLO_AA6794AA	Assembled	81	250182	4105009	Clostridioides difficile;97.83%	45	1252	3.61
CLO_BA1899AA_AS	1	CD-16-00184	traces-0wKjqYo;ILLUMINA;Paired;;NA,traces-0YTwJuR;ILLUMINA;Paired;;NA,traces-0BPmrqs;ILLUMINA;Paired;;NA	Human	Human	Homo sapiens	2016		Europe	Germany						Leibniz Institute DSMZ						2017-03-02	2019-03-07	CLO_AA6869AA	Assembled	56	166220	4159423	Clostridioides difficile;98.73%	73	4967	3.61
CLO_BA1904AA_AS	1	CD-16-00096	traces-0CyktDt;ILLUMINA;Paired;;NA,traces-0qkCoqq;ILLUMINA;Paired;;NA,traces-0pHOCQY;ILLUMINA;Paired;;NA,traces-0LyFNLC;ILLUMINA;Paired;;NA	Human	Human	Homo sapiens	2015		Europe	Germany						Leibniz Institute DSMZ						2017-03-02	2019-03-07	CLO_AA6781AA	Assembled	58	224178	4305278	Clostridioides difficile;98.28%	55	2435	3.61
CLO_BA1906AA_AS	1	CD-16-00095	traces-0TZnZea;ILLUMINA;Paired;;NA,traces-0FlfaWa;ILLUMINA;Paired;;NA,traces-0KtRmPz;ILLUMINA;Paired;;NA,traces-0jVeYkF;ILLUMINA;Paired;;NA	Human	Human	Homo sapiens	2015		Europe	Germany						Leibniz Institute DSMZ						2017-03-02	2019-03-07	CLO_AA6780AA	Assembled	61	275472	4309131	Clostridioides difficile;97.1%	58	2717	3.61
CLO_BA1912AA_AS	1	CD-16-00085	traces-0RYcbxZ;ILLUMINA;Paired;;NA,traces-0TZHTrJ;ILLUMINA;Paired;;NA,traces-0tlPwod;ILLUMINA;Paired;;NA,traces-0msubGQ;ILLUMINA;Paired;;NA	Human	Human	Homo sapiens	2015		Europe	Germany						Leibniz Institute DSMZ						2017-03-02	2019-03-07	CLO_AA6770AA	Assembled	79	205224	4303586	Clostridioides difficile;98.72%	70	4128	3.61
CLO_BA1916AA_AS	1	CD-16-00093	traces-0ZoXrVw;ILLUMINA;Paired;;NA,traces-0GGDiTH;ILLUMINA;Paired;;NA	Human	Human	Homo sapiens	2015		Europe	Germany						Leibniz Institute DSMZ						2017-03-02	2019-03-07	CLO_AA6778AA	Assembled	60	249092	4092227	Clostridioides difficile;88.51%	81	2460	3.61
CLO_BA1919AA_AS	1	CD-16-00098	traces-0uRxDsT;ILLUMINA;Paired;;NA,traces-0nkWyPi;ILLUMINA;Paired;;NA,traces-0mJKaBm;ILLUMINA;Paired;;NA,traces-0SnuUhY;ILLUMINA;Paired;;NA	Human	Human	Homo sapiens	2015		Europe	Germany						Leibniz Institute DSMZ						2017-03-02	2019-03-07	CLO_AA6783AA	Assembled	104	236378	4262993	Clostridioides difficile;98.57%	63	1871	3.61
CLO_BA2886AA_AS	1	CD-17-00080	traces-0YfcNMJ;ILLUMINA;Paired;;NA,traces-0YBhLMt;ILLUMINA;Paired;;NA	Human	Human	Homo sapiens	2014		Europe	Spain						Leibniz Institute DSMZ						2017-04-20	2018-01-01	CLO_AA7302AA	Assembled	67	176569	4209166	Clostridioides difficile;81.05%	89	45384	3.61
CLO_BA2895AA_AS	1	CD-17-00175	traces-0zNmEze;ILLUMINA;Paired;;NA	Human	Human	Homo sapiens	2014		Europe	Spain						Leibniz Institute DSMZ						2017-04-20	2018-01-01	CLO_AA7623AA	Assembled	60	240640	4350001	Clostridioides difficile;82.43%	74	1585	3.61
CLO_BA2896AA_AS	1	CD-17-00176	traces-0rzqtXy;ILLUMINA;Paired;;NA,traces-0LsjvOi;ILLUMINA;Paired;;NA	Human	Human	Homo sapiens	2014		Europe	Spain						Leibniz Institute DSMZ						2017-04-20	2018-01-01	CLO_AA7394AA	Assembled	32	200701	4346713	Clostridioides difficile;86.42%	79	5351	3.61
CLO_BA2918AA_AS	1	CD-17-00640	traces-0unWERx;ILLUMINA;Paired;;NA	Human	Human	Homo sapiens	2016		Europe	Spain						Leibniz Institute DSMZ						2017-04-20	2018-01-01	CLO_AA7636AA	Assembled	36	170766	4033317	Clostridioides difficile;98.46%	64	10475	3.61
CLO_BA2976AA_AS	1	CD-15-00644	traces-0MoVtdH;ILLUMINA;Paired;;NA,traces-0tuTakt;ILLUMINA;Paired;;NA	Human	Human	Homo sapiens	2013		Europe	Germany						Leibniz Institute DSMZ						2017-06-06	2019-03-07	CLO_AA6747AA	Assembled	79	138868	4266742	Clostridioides difficile;98.72%	74	6323	3.61
CLO_BA2977AA_AS	1	CD-15-00646	traces-0gjIPwd;ILLUMINA;Paired;;NA,traces-0CTIgow;ILLUMINA;Paired;;NA,traces-0fJzrMJ;ILLUMINA;Paired;;NA,traces-0hUcNTu;ILLUMINA;Paired;;NA,traces-0bXXKkM;ILLUMINA;Paired;;NA	Human	Human	Homo sapiens	2013		Europe	Germany						Leibniz Institute DSMZ						2017-06-06	2019-03-07	CLO_AA6749AA	Assembled	72	78817	4178499	Clostridioides difficile;100.0%	121	15518	3.61
CLO_BA2994AA_AS	1	CD-16-00087	traces-0YuxGAp;ILLUMINA;Paired;;NA,traces-0zeCXQE;ILLUMINA;Paired;;NA,traces-0iEiYYa;ILLUMINA;Paired;;NA,traces-0MfnXiG;ILLUMINA;Paired;;NA,traces-0YenQdT;ILLUMINA;Paired;;NA	Human	Human	Homo sapiens	2015		Europe	Germany						Leibniz Institute DSMZ						2017-06-06	2019-03-07	CLO_AA6772AA	Assembled	120	251288	4193833	Clostridioides difficile;83.74%	78	1238	3.61
CLO_BA2996AA_AS	1	CD-16-00116	traces-0sDUUuS;ILLUMINA;Paired;;NA,traces-0KvGbPj;ILLUMINA;Paired;;NA	Human	Human	Homo sapiens	2016		Europe	Germany						Leibniz Institute DSMZ						2017-06-06	2019-03-07	CLO_AA6801AA	Assembled	95	320461	4320050	Clostridioides difficile;98.27%	54	2134	3.61
CLO_BA3002AA_AS	1	CD-16-00125	traces-0ONDTzQ;ILLUMINA;Paired;;NA,traces-0cjFWIb;ILLUMINA;Paired;;NA	Human	Human	Homo sapiens	2015		Europe	Germany						Leibniz Institute DSMZ						2017-06-06	2019-03-07	CLO_AA6810AA	Assembled	250	241226	4309226	Clostridioides difficile;98.82%	59	1071	3.61
CLO_BA3003AA_AS	1	CD-16-00127	traces-0GJWZTV;ILLUMINA;Paired;;NA,traces-0WlMeYk;ILLUMINA;Paired;;NA	Human	Human	Homo sapiens	2015		Europe	Germany						Leibniz Institute DSMZ						2017-06-06	2019-03-07	CLO_AA6812AA	Assembled	128	320604	4308099	Clostridioides difficile;96.59%	55	1427	3.61
CLO_BA3013AA_AS	1	CD-16-00141	traces-0kQLKBq;ILLUMINA;Paired;;NA,traces-0fsPOUH;ILLUMINA;Paired;;NA	Human	Human	Homo sapiens	2015		Europe	Germany						Leibniz Institute DSMZ						2017-06-06	2019-03-07	CLO_AA6826AA	Assembled	50	176412	4268635	Clostridioides difficile;99.27%	75	6211	3.61
CLO_BA3015AA_AS	1	CD-16-00144	traces-0AYjWDK;ILLUMINA;Paired;;NA,traces-0AmefoP;ILLUMINA;Paired;;NA	Human	Human	Homo sapiens	2015		Europe	Germany						Leibniz Institute DSMZ						2017-06-06	2019-03-07	CLO_AA6829AA	Assembled	69	205356	4262084	Clostridioides difficile;98.96%	62	2326	3.61
CLO_BA3020AA_AS	1	CD-16-00150	traces-0yFiugr;ILLUMINA;Paired;;NA,traces-0fiebSl;ILLUMINA;Paired;;NA	Human	Human	Homo sapiens	2015		Europe	Germany						Leibniz Institute DSMZ						2017-06-06	2019-03-07	CLO_AA6835AA	Assembled	37	145652	4271520	Clostridioides difficile;95.32%	83	8984	3.61
CLO_BA3021AA_AS	1	CD-16-00151	traces-0FThHuI;ILLUMINA;Paired;;NA,traces-0BXBjfv;ILLUMINA;Paired;;NA	Human	Human	Homo sapiens	2015		Europe	Germany						Leibniz Institute DSMZ						2017-06-06	2019-03-07	CLO_AA6836AA	Assembled	70	229385	4298435	Clostridioides difficile;89.71%	98	3216	3.61
CLO_BA3023AA_AS	1	CD-16-00153	traces-0eElEWc;ILLUMINA;Paired;;NA,traces-0OZNuAN;ILLUMINA;Paired;;NA	Human	Human	Homo sapiens	2015		Europe	Germany						Leibniz Institute DSMZ						2017-06-06	2019-03-07	CLO_AA6838AA	Assembled	52	184457	4168207	Clostridioides difficile;94.21%	87	4975	3.61
CLO_BA3025AA_AS	1	CD-16-00157	traces-0HUyQDX;ILLUMINA;Paired;;NA,traces-0fszNFI;ILLUMINA;Paired;;NA	Human	Human	Homo sapiens	2015		Europe	Germany						Leibniz Institute DSMZ						2017-06-06	2019-03-07	CLO_AA6842AA	Assembled	85	277760	4297065	Clostridioides difficile;92.5%	94	2033	3.61
CLO_BA3028AA_AS	1	CD-16-00180	traces-0FhqLSL;ILLUMINA;Paired;;NA,traces-0nlIIXL;ILLUMINA;Paired;;NA	Human	Human	Homo sapiens	2015		Europe	Germany						Leibniz Institute DSMZ						2017-06-06	2019-03-07	CLO_AA6865AA	Assembled	45	226382	4390547	Clostridioides difficile;93.83%	72	4763	3.61
CLO_BA3035AA_AS	1	CD-16-00495	traces-0bqyOUA;ILLUMINA;Paired;;NA	Human	Human		2008		Europe	Germany						Leibniz Institute DSMZ						2017-06-12	2019-03-07	CLO_AA7700AA	Assembled	14	25626	4048224	Clostridioides difficile;97.53%	280	77247	3.61
CLO_BA3036AA_AS	1	CD-16-00496	traces-0jiwddw;ILLUMINA;Paired;;NA	Human	Human	Homo sapiens	2008		Europe	Germany						Leibniz Institute DSMZ						2017-06-12	2019-03-07	CLO_AA7701AA	Assembled	20	104358	4169389	Clostridioides difficile;98.0%	98	19543	3.61
CLO_BA3048AA_AS	1	CD-16-00509	traces-0yfaVLB;ILLUMINA;Paired;;NA	Human	Human	Homo sapiens	2009		Europe	Germany						Leibniz Institute DSMZ						2017-06-12	2019-03-07	CLO_AA7713AA	Assembled	55	207743	4190223	Clostridioides difficile;89.8%	87	3653	3.61
CLO_BA3049AA_AS	1	CD-16-00510	traces-0HdNdwV;ILLUMINA;Paired;;NA	Human	Human	Homo sapiens	2009		Europe	Germany						Leibniz Institute DSMZ						2017-06-12	2019-03-07	CLO_AA7714AA	Assembled	40	149040	4383621	Clostridioides difficile;90.91%	78	5169	3.61
CLO_BA3061AA_AS	1	CD-16-00523	traces-0kQUpWW;ILLUMINA;Paired;;NA	Human	Human	Homo sapiens	2010		Europe	Germany						Leibniz Institute DSMZ						2017-06-12	2019-03-07	CLO_AA7726AA	Assembled	67	315091	4198933	Clostridioides difficile;100.0%	59	3797	3.61
CLO_BA3077AA_AS	1	CD-15-00636	traces-0HhHmjI;ILLUMINA;Paired;;NA,traces-0fLOEps;ILLUMINA;Paired;;NA	Human	Human	Homo sapiens	2013		Europe	Germany						Leibniz Institute DSMZ						2017-08-02	2019-03-07	CLO_AA6739AA	Assembled	95	167615	4198725	Clostridioides difficile;98.26%	88	4265	3.61
CLO_BA3078AA_AS	1	CD-15-00649	traces-0ZewrZM;ILLUMINA;Paired;;NA,traces-0cklUkL;ILLUMINA;Paired;;NA	Human	Human	Homo sapiens	2013		Europe	Germany						Leibniz Institute DSMZ						2017-08-02	2019-03-07	CLO_AA4354AA	Assembled	174	370363	4182845	Clostridioides difficile;100.0%	55	1256	3.61
CLO_BA3081AA_AS	1	CD-15-00652	traces-0YBJQRO;ILLUMINA;Paired;;NA,traces-0MPcXiO;ILLUMINA;Paired;;NA	Human	Human	Homo sapiens	2013		Europe	Germany						Leibniz Institute DSMZ						2017-08-02	2019-03-07	CLO_AA4356AA	Assembled	115	105327	4386384	Clostridioides difficile;92.43%	123	8188	3.61
CLO_BA3082AA_AS	1	CD-15-00653	traces-0TtNkFP;ILLUMINA;Paired;;NA,traces-0ogFYaS;ILLUMINA;Paired;;NA	Human	Human	Homo sapiens	2013		Europe	Germany						Leibniz Institute DSMZ						2017-08-02	2019-03-07	CLO_AA4357AA	Assembled	146	149036	4390396	Clostridioides difficile;95.97%	96	3424	3.61
CLO_BA3085AA_AS	1	CD-15-00656	traces-0uhXJDA;ILLUMINA;Paired;;NA,traces-0YefMBj;ILLUMINA;Paired;;NA	Human	Human	Homo sapiens	2013		Europe	Germany						Leibniz Institute DSMZ						2017-08-02	2019-03-07	CLO_AA4360AA	Assembled	130	131130	4388691	Clostridioides difficile;95.83%	90	3693	3.61
CLO_BA3087AA_AS	1	CD-15-00660	traces-0chvwBq;ILLUMINA;Paired;;NA,traces-0nYyXpC;ILLUMINA;Paired;;NA	Human	Human	Homo sapiens	2013		Europe	Germany						Leibniz Institute DSMZ						2017-08-02	2019-03-07	CLO_AA4364AA	Assembled	121	212817	4256512	Clostridioides difficile;97.33%	72	3081	3.61
CLO_BA3088AA_AS	1	CD-15-00661	traces-0apAEOu;ILLUMINA;Paired;;NA,traces-0sUOqoh;ILLUMINA;Paired;;NA	Human	Human	Homo sapiens	2013		Europe	Germany						Leibniz Institute DSMZ						2017-08-02	2019-03-07	CLO_AA4365AA	Assembled	191	35980	4144006	Clostridioides difficile;99.61%	248	21814	3.61
CLO_BA3091AA_AS	1	CD-15-00664	traces-0nyMvyV;ILLUMINA;Paired;;NA,traces-0vNyibn;ILLUMINA;Paired;;NA	Human	Human	Homo sapiens	2013		Europe	Germany						Leibniz Institute DSMZ						2017-08-02	2019-03-07	CLO_AA4368AA	Assembled	181	205133	4180688	Clostridioides difficile;98.74%	72	3832	3.61
CLO_BA3092AA_AS	1	CD-15-00665	traces-0CqDoCO;ILLUMINA;Paired;;NA,traces-0Bjcerv;ILLUMINA;Paired;;NA	Human	Human	Homo sapiens	2013		Europe	Germany						Leibniz Institute DSMZ						2017-08-02	2019-03-07	CLO_AA4369AA	Assembled	148	45483	4336789	Clostridioides difficile;95.19%	195	13601	3.61
CLO_BA3094AA_AS	1	CD-15-00668	traces-0CtssQo;ILLUMINA;Paired;;NA,traces-0FdKjzC;ILLUMINA;Paired;;NA	Human	Human	Homo sapiens	2013		Europe	Germany						Leibniz Institute DSMZ						2017-08-02	2019-03-07	CLO_AA4372AA	Assembled	147	250232	4293955	Clostridioides difficile;95.11%	42	1221	3.61
CLO_BA3095AA_AS	1	CD-15-00669	traces-0eAbBOK;ILLUMINA;Paired;;NA,traces-0EUyXfN;ILLUMINA;Paired;;NA	Human	Human	Homo sapiens	2013		Europe	Germany						Leibniz Institute DSMZ						2017-08-02	2019-03-07	CLO_AA4373AA	Assembled	115	206386	4310471	Clostridioides difficile;95.01%	73	2203	3.61
CLO_BA3106AA_AS	1	CD-15-00682	traces-0tWeeUo;ILLUMINA;Paired;;NA,traces-0rnljWu;ILLUMINA;Paired;;NA	Human	Human	Homo sapiens	2014		Europe	Germany						Leibniz Institute DSMZ						2017-08-02	2019-03-07	CLO_AA4383AA	Assembled	155	44397	4372169	Clostridioides difficile;95.9%	237	19916	3.61
CLO_BA3113AA_AS	1	CD-15-00689	traces-0kRVlGH;ILLUMINA;Paired;;NA,traces-0rAWqVB;ILLUMINA;Paired;;NA	Human	Human	Homo sapiens	2014		Europe	Germany						Leibniz Institute DSMZ						2017-08-02	2019-03-07	CLO_AA4390AA	Assembled	171	255317	4133741	Clostridioides difficile;98.27%	53	846	3.61
CLO_BA3114AA_AS	1	CD-15-00690	traces-0pCrWSO;ILLUMINA;Paired;;NA,traces-0XGiKan;ILLUMINA;Paired;;NA	Human	Human	Homo sapiens	2014		Europe	Germany						Leibniz Institute DSMZ						2017-08-02	2019-03-07	CLO_AA4391AA	Assembled	128	130756	4262177	Clostridioides difficile;98.06%	99	6869	3.61
CLO_BA3120AA_AS	1	CD-15-00696	traces-0OuhHjD;ILLUMINA;Paired;;NA,traces-0IqyGhT;ILLUMINA;Paired;;NA	Human	Human	Homo sapiens	2013		Europe	Germany						Leibniz Institute DSMZ						2017-08-02	2019-03-07	CLO_AA4396AA	Assembled	112	42887	4299871	Clostridioides difficile;99.17%	228	18866	3.61
CLO_BA3121AA_AS	1	CD-15-00697	traces-0yXsONP;ILLUMINA;Paired;;NA,traces-0kqqJuc;ILLUMINA;Paired;;NA	Human	Human	Homo sapiens	2013		Europe	Germany						Leibniz Institute DSMZ						2017-08-02	2019-03-07	CLO_AA4397AA	Assembled	143	120463	4166692	Clostridioides difficile;98.57%	70	5111	3.61
CLO_BA3124AA_AS	1	CD-15-00700	traces-0UChvbC;ILLUMINA;Paired;;NA,traces-0uBfmfs;ILLUMINA;Paired;;NA	Human	Human	Homo sapiens	2013		Europe	Germany						Leibniz Institute DSMZ						2017-08-02	2019-03-07	CLO_AA4400AA	Assembled	91	186327	4264975	Clostridioides difficile;98.51%	61	2164	3.61
CLO_BA3126AA_AS	1	CD-15-00702	traces-0BrdmFE;ILLUMINA;Paired;;NA,traces-0aXGPBe;ILLUMINA;Paired;;NA	Human	Human	Homo sapiens	2013		Europe	Germany						Leibniz Institute DSMZ						2017-08-02	2019-03-07	CLO_AA4402AA	Assembled	113	86045	4285905	Clostridioides difficile;98.99%	100	8890	3.61
CLO_BA3131AA_AS	1	CD-15-00707	traces-0giXXIo;ILLUMINA;Paired;;NA,traces-0Dyfxsc;ILLUMINA;Paired;;NA	Human	Human	Homo sapiens	2014		Europe	Germany						Leibniz Institute DSMZ						2017-08-02	2019-03-07	CLO_AA4407AA	Assembled	156	226126	4310053	Clostridioides difficile;95.71%	60	917	3.61
CLO_BA3132AA_AS	1	CD-15-00708	traces-0ryYrKr;ILLUMINA;Paired;;NA,traces-0zTdBGY;ILLUMINA;Paired;;NA	Human	Human	Homo sapiens	2014		Europe	Germany						Leibniz Institute DSMZ						2017-08-02	2019-03-07	CLO_AA4408AA	Assembled	130	42155	4298039	Clostridioides difficile;98.23%	221	19352	3.61
CLO_BA3139AA_AS	1	CD-15-00715	traces-0aAFIca;ILLUMINA;Paired;;NA,traces-0WSjIBt;ILLUMINA;Paired;;NA	Human	Human	Homo sapiens	2013		Europe	Germany						Leibniz Institute DSMZ						2017-08-02	2019-03-07	CLO_AA4415AA	Assembled	165	232674	4266216	Clostridioides difficile;98.46%	58	1012	3.61
CLO_BA3142AA_AS	1	CD-15-00718	traces-0NiclFY;ILLUMINA;Paired;;NA,traces-0esoaZC;ILLUMINA;Paired;;NA	Human	Human	Homo sapiens	2013		Europe	Germany						Leibniz Institute DSMZ						2017-08-02	2019-03-07	CLO_AA4418AA	Assembled	138	205325	4343414	Clostridioides difficile;98.67%	67	1414	3.61
CLO_BA3143AA_AS	1	CD-15-00720	traces-0aLlkSw;ILLUMINA;Paired;;NA,traces-0sXxlUJ;ILLUMINA;Paired;;NA	Human	Human	Homo sapiens	2013		Europe	Germany						Leibniz Institute DSMZ						2017-08-02	2019-03-07	CLO_AA4419AA	Assembled	95	176165	4269416	Clostridioides difficile;99.38%	85	3367	3.61
CLO_BA3144AA_AS	1	CD-15-00721	traces-0jTpURG;ILLUMINA;Paired;;NA,traces-0QuAPPq;ILLUMINA;Paired;;NA	Human	Human	Homo sapiens	2013		Europe	Germany						Leibniz Institute DSMZ						2017-08-02	2019-03-07	CLO_AA4420AA	Assembled	121	274139	4339342	Clostridioides difficile;96.55%	65	1974	3.61
CLO_BA3145AA_AS	1	CD-15-00722	traces-0yXrssV;ILLUMINA;Paired;;NA,traces-0BDDTOc;ILLUMINA;Paired;;NA	Human	Human	Homo sapiens	2013		Europe	Germany						Leibniz Institute DSMZ						2017-08-02	2019-03-07	CLO_AA4421AA	Assembled	125	278260	4262685	Clostridioides difficile;98.67%	52	1721	3.61
CLO_BA3149AA_AS	1	CD-15-00726	traces-0jOYOMd;ILLUMINA;Paired;;NA,traces-0fgUdqt;ILLUMINA;Paired;;NA,traces-0LxDpGW;ILLUMINA;Paired;;NA	Human	Human	Homo sapiens	2013		Europe	Germany						Leibniz Institute DSMZ						2017-08-02	2019-03-07	CLO_AA4425AA	Assembled	149	213944	4253661	Clostridioides difficile;100.0%	41	1084	3.61
CLO_BA3150AA_AS	1	CD-15-00727	traces-0xpTDmT;ILLUMINA;Paired;;NA,traces-0rPjBKG;ILLUMINA;Paired;;NA,traces-0jCjscq;ILLUMINA;Paired;;NA	Human	Human	Homo sapiens	2014		Europe	Germany						Leibniz Institute DSMZ						2017-08-02	2019-03-07	CLO_AA4426AA	Assembled	145	213382	4049343	Clostridioides difficile;98.55%	64	1644	3.61
CLO_BA3151AA_AS	1	CD-15-00728	traces-0yOkNCt;ILLUMINA;Paired;;NA,traces-0RVOeaI;ILLUMINA;Paired;;NA,traces-0EWrBui;ILLUMINA;Paired;;NA	Human	Human	Homo sapiens	2014		Europe	Germany						Leibniz Institute DSMZ						2017-08-02	2019-03-07	CLO_AA4427AA	Assembled	146	204978	4111020	Clostridioides difficile;98.49%	62	1217	3.61
CLO_BA3156AA_AS	1	CD-15-00733	traces-0actiDw;ILLUMINA;Paired;;NA,traces-0lOKcTo;ILLUMINA;Paired;;NA,traces-0bWdanm;ILLUMINA;Paired;;NA	Human	Human	Homo sapiens	2014		Europe	Germany						Leibniz Institute DSMZ						2017-08-02	2019-03-07	CLO_AA4432AA	Assembled	155	246821	4237926	Clostridioides difficile;97.37%	74	1469	3.61
CLO_BA3157AA_AS	1	CD-15-00734	traces-0ofIurT;ILLUMINA;Paired;;NA,traces-0XMMHgm;ILLUMINA;Paired;;NA	Human	Human	Homo sapiens	2014		Europe	Germany						Leibniz Institute DSMZ						2017-08-02	2019-03-07	CLO_AA4433AA	Assembled	137	218582	4205287	Clostridioides difficile;97.88%	47	1195	3.61
CLO_BA3161AA_AS	1	CD-15-00738	traces-0EhtXbW;ILLUMINA;Paired;;NA,traces-0fqObAI;ILLUMINA;Paired;;NA	Human	Human	Homo sapiens	2014		Europe	Germany						Leibniz Institute DSMZ						2017-08-02	2019-03-07	CLO_AA4437AA	Assembled	126	249518	4172194	Clostridioides difficile;98.65%	66	1697	3.61
CLO_BA3167AA_AS	1	CD-15-00860	traces-0bOfAdt;ILLUMINA;Paired;;NA,traces-0lrlKfN;ILLUMINA;Paired;;NA	Human	Human	Homo sapiens	2014		Europe	Germany						Leibniz Institute DSMZ						2017-08-02	2019-03-07	CLO_AA4221AA	Assembled	119	215441	4343471	Clostridioides difficile;98.18%	70	1926	3.61
CLO_BA3170AA_AS	1	CD-15-00863	traces-0HAGtoN;ILLUMINA;Paired;;NA,traces-0xozOdd;ILLUMINA;Paired;;NA,traces-0TvkeWX;ILLUMINA;Paired;;NA,traces-0kKMOLX;ILLUMINA;Paired;;NA,traces-0ifZInv;ILLUMINA;Paired;;NA	Human	Human	Homo sapiens	2014		Europe	Germany						Leibniz Institute DSMZ						2017-08-02	2019-03-07	CLO_AA4283AA	Assembled	138	177670	4335608	Clostridioides difficile;97.37%	60	907	3.61
CLO_BA3173AA_AS	1	CD-15-00866	traces-0BdxbCt;ILLUMINA;Paired;;NA,traces-0NFcody;ILLUMINA;Paired;;NA,traces-0UbUeFt;ILLUMINA;Paired;;NA,traces-0cTBilB;ILLUMINA;Paired;;NA,traces-0UaxVKc;ILLUMINA;Paired;;NA	Human	Human	Homo sapiens	2014		Europe	Germany						Leibniz Institute DSMZ						2017-08-02	2019-03-07	CLO_AA4285AA	Assembled	49	53610	4315141	Clostridioides difficile;98.59%	142	16652	3.61
CLO_BA3175AA_AS	1	CD-15-00868	traces-0JGZmyp;ILLUMINA;Paired;;NA,traces-0CPqNeL;ILLUMINA;Paired;;NA,traces-0wEYuCo;ILLUMINA;Paired;;NA	Human	Human	Homo sapiens	2014		Europe	Germany						Leibniz Institute DSMZ						2017-08-02	2019-03-07	CLO_AA4473AA	Assembled	112	310878	4125653	Clostridioides difficile;100.0%	39	1475	3.61
CLO_BA3176AA_AS	1	CD-15-00869	traces-0uYfiXu;ILLUMINA;Paired;;NA,traces-0GcmxfE;ILLUMINA;Paired;;NA	Human	Human	Homo sapiens	2014		Europe	Germany						Leibniz Institute DSMZ						2017-08-02	2019-03-07	CLO_AA4474AA	Assembled	135	355490	4340057	Clostridioides difficile;97.87%	44	648	3.61
CLO_BA3181AA_AS	1	CD-15-00874	traces-0YZUqSN;ILLUMINA;Paired;;NA,traces-0jbGjua;ILLUMINA;Paired;;NA,traces-0NhpbaC;ILLUMINA;Paired;;NA	Human	Human	Homo sapiens	2014		Europe	Germany						Leibniz Institute DSMZ						2017-08-02	2019-03-07	CLO_AA4477AA	Assembled	125	247106	4317321	Clostridioides difficile;95.99%	67	1556	3.61
CLO_BA3182AA_AS	1	CD-15-00875	traces-0EJsLPs;ILLUMINA;Paired;;NA,traces-0oCQDmV;ILLUMINA;Paired;;NA,traces-0zhycfb;ILLUMINA;Paired;;NA	Human	Human	Homo sapiens	2014		Europe	Germany						Leibniz Institute DSMZ						2017-08-02	2019-03-07	CLO_AA4478AA	Assembled	139	250464	4318010	Clostridioides difficile;96.97%	60	1134	3.61
CLO_BA3188AA_AS	1	CD-15-00881	traces-0TTIStD;ILLUMINA;Paired;;NA,traces-0QCwIWF;ILLUMINA;Paired;;NA,traces-0SdLozl;ILLUMINA;Paired;;NA	Human	Human	Homo sapiens	2014		Europe	Germany						Leibniz Institute DSMZ						2017-08-02	2019-03-07	CLO_AA4222AA	Assembled	205	323523	4263544	Clostridioides difficile;98.71%	52	879	3.61
CLO_BA3192AA_AS	1	CD-15-00885	traces-0rZJXiB;ILLUMINA;Paired;;NA,traces-0xOwXpN;ILLUMINA;Paired;;NA,traces-0xpYsLn;ILLUMINA;Paired;;NA,traces-0PgsDxW;ILLUMINA;Paired;;NA	Human	Human	Homo sapiens	2014		Europe	Germany						Leibniz Institute DSMZ						2017-08-02	2019-03-07	CLO_AA4291AA	Assembled	146	85395	4249429	Clostridioides difficile;97.81%	120	8011	3.61
CLO_BA3202AA_AS	1	CD-15-00895	traces-0DBbicp;ILLUMINA;Paired;;NA,traces-0Yavjdx;ILLUMINA;Paired;;NA,traces-0pQdnaI;ILLUMINA;Paired;;NA,traces-0LgfhXJ;ILLUMINA;Paired;;NA,traces-0iusmPX;ILLUMINA;Paired;;NA	Human	Human	Homo sapiens	2014		Europe	Germany						Leibniz Institute DSMZ						2017-08-02	2019-03-07	CLO_AA4292AA	Assembled	228	288924	4311517	Clostridioides difficile;98.68%	60	702	3.61
CLO_BA3208AA_AS	1	CD-15-00925	traces-0yQUabi;ILLUMINA;Paired;;NA,traces-0qymaOU;ILLUMINA;Paired;;NA	Human	Human	Homo sapiens	2014		Europe	Germany						Leibniz Institute DSMZ						2017-08-02	2019-03-07	CLO_AA4490AA	Assembled	127	250309	4289870	Clostridioides difficile;96.44%	54	747	3.61
CLO_BA3218AA_AS	1	CD-15-00935	traces-0InqGPb;ILLUMINA;Paired;;NA,traces-0ACoaft;ILLUMINA;Paired;;NA,traces-0zKGTBk;ILLUMINA;Paired;;NA,traces-0VQrMpa;ILLUMINA;Paired;;NA	Human	Human	Homo sapiens	2015		Europe	Germany						Leibniz Institute DSMZ						2017-08-02	2019-03-07	CLO_AA4295AA	Assembled	124	221994	4258549	Clostridioides difficile;96.78%	48	1382	3.61
CLO_BA3219AA_AS	1	CD-15-00936	traces-0ZLEvXN;ILLUMINA;Paired;;NA,traces-0zkdDxL;ILLUMINA;Paired;;NA,traces-0QmPAyU;ILLUMINA;Paired;;NA,traces-0abUpcK;ILLUMINA;Paired;;NA,traces-0rXekNr;ILLUMINA;Paired;;NA	Human	Human	Homo sapiens	2015		Europe	Germany						Leibniz Institute DSMZ						2017-08-02	2019-03-07	CLO_AA4296AA	Assembled	90	350729	4249623	Clostridioides difficile;100.0%	30	820	3.61
CLO_BA3220AA_AS	1	CD-15-00937	traces-0RmNWjY;ILLUMINA;Paired;;NA,traces-0shWnRB;ILLUMINA;Paired;;NA	Human	Human	Homo sapiens	2015		Europe	Germany						Leibniz Institute DSMZ						2017-08-02	2019-03-07	CLO_AA4499AA	Assembled	118	226150	4263508	Clostridioides difficile;98.3%	55	962	3.61
CLO_BA3224AA_AS	1	CD-15-00941	traces-0mqXDBn;ILLUMINA;Paired;;NA,traces-0dwlSPM;ILLUMINA;Paired;;NA	Human	Human	Homo sapiens	2014		Europe	Germany						Leibniz Institute DSMZ						2017-08-02	2019-03-07	CLO_AA4502AA	Assembled	129	247053	4263594	Clostridioides difficile;96.93%	60	979	3.61
CLO_BA3225AA_AS	1	CD-15-00942	traces-0ZtRJfZ;ILLUMINA;Paired;;NA,traces-0dnpcdl;ILLUMINA;Paired;;NA	Human	Human	Homo sapiens	2014		Europe	Germany						Leibniz Institute DSMZ						2017-08-02	2019-03-07	CLO_AA4503AA	Assembled	129	310826	4160408	Clostridioides difficile;100.0%	48	644	3.61
CLO_BA3226AA_AS	1	CD-15-00943	traces-0OzydEi;ILLUMINA;Paired;;NA,traces-0BdCKhC;ILLUMINA;Paired;;NA	Human	Human	Homo sapiens	2015		Europe	Germany						Leibniz Institute DSMZ						2017-08-02	2019-03-07	CLO_AA7688AA	Assembled	288	312135	4277698	Clostridioides difficile;98.93%	74	1340	3.61
CLO_BA3231AA_AS	1	CD-15-00948	traces-0syjpDI;ILLUMINA;Paired;;NA,traces-0nIKrAu;ILLUMINA;Paired;;NA	Human	Human	Homo sapiens	2015		Europe	Germany						Leibniz Institute DSMZ						2017-08-02	2019-03-07	CLO_AA4509AA	Assembled	74	286768	4253926	Clostridioides difficile;100.0%	33	622	3.61
CLO_BA3232AA_AS	1	CD-15-00949	traces-0WIHgyX;ILLUMINA;Paired;;NA,traces-0QEcuvK;ILLUMINA;Paired;;NA	Human	Human	Homo sapiens	2014		Europe	Germany						Leibniz Institute DSMZ						2017-08-02	2019-03-07	CLO_AA4510AA	Assembled	198	251284	4312194	Clostridioides difficile;96.72%	55	664	3.61
CLO_BA3233AA_AS	1	CD-15-00950	traces-0qBnECu;ILLUMINA;Paired;;NA,traces-0XKiqSZ;ILLUMINA;Paired;;NA	Human	Human	Homo sapiens	2014		Europe	Germany						Leibniz Institute DSMZ						2017-08-02	2019-03-07	CLO_AA4511AA	Assembled	85	232686	4305183	Clostridioides difficile;96.61%	57	1232	3.61
CLO_BA3235AA_AS	1	CD-15-00952	traces-0oCFJWs;ILLUMINA;Paired;;NA,traces-0LnLjfH;ILLUMINA;Paired;;NA	Human	Human	Homo sapiens	2014		Europe	Germany						Leibniz Institute DSMZ						2017-08-02	2019-03-07	CLO_AA4513AA	Assembled	119	250186	4180336	Clostridioides difficile;98.38%	59	1109	3.61
CLO_BA3236AA_AS	1	CD-15-00953	traces-0BWCJoy;ILLUMINA;Paired;;NA,traces-0RqsYjZ;ILLUMINA;Paired;;NA	Human	Human	Homo sapiens	2014		Europe	Germany						Leibniz Institute DSMZ						2017-08-02	2019-03-07	CLO_AA4514AA	Assembled	79	176247	4295313	Clostridioides difficile;97.01%	67	1250	3.61
CLO_BA3237AA_AS	1	CD-15-00954	traces-0cwLZWi;ILLUMINA;Paired;;NA,traces-0zxNrfS;ILLUMINA;Paired;;NA	Human	Human	Homo sapiens	2014		Europe	Germany						Leibniz Institute DSMZ						2017-08-02	2019-03-07	CLO_AA4515AA	Assembled	67	177889	4355908	Clostridioides difficile;91.42%	71	2566	3.61
CLO_BA3238AA_AS	1	CD-15-00955	traces-0iDSWGp;ILLUMINA;Paired;;NA,traces-0bxwsuy;ILLUMINA;Paired;;NA	Human	Human	Homo sapiens	2014		Europe	Germany						Leibniz Institute DSMZ						2017-08-02	2019-03-07	CLO_AA7462AA	Assembled	87	277829	4301815	Clostridioides difficile;96.82%	53	1628	3.61
CLO_BA3239AA_AS	1	CD-15-00956	traces-0uwDIQa;ILLUMINA;Paired;;NA,traces-0QVaFSw;ILLUMINA;Paired;;NA	Human	Human	Homo sapiens	2014		Europe	Germany						Leibniz Institute DSMZ						2017-08-02	2019-03-07	CLO_AA4516AA	Assembled	77	208496	4296545	Clostridioides difficile;96.97%	32	702	3.61
CLO_BA3242AA_AS	1	CD-15-00959	traces-0rcXFMu;ILLUMINA;Paired;;NA,traces-0RUuMmb;ILLUMINA;Paired;;NA	Human	Human	Homo sapiens	2014		Europe	Germany						Leibniz Institute DSMZ						2017-08-02	2019-03-07	CLO_AA4519AA	Assembled	96	274203	4298158	Clostridioides difficile;95.65%	46	947	3.61
CLO_BA3245AA_AS	1	CD-15-00962	traces-0ijsBNC;ILLUMINA;Paired;;NA,traces-0pBYTFa;ILLUMINA;Paired;;NA	Human	Human	Homo sapiens	2014		Europe	Germany						Leibniz Institute DSMZ						2017-08-02	2019-03-07	CLO_AA4521AA	Assembled	124	274211	4306722	Clostridioides difficile;98.36%	59	944	3.61
CLO_BA3246AA_AS	1	CD-15-00963	traces-0fWLlnT;ILLUMINA;Paired;;NA,traces-0xSlEGC;ILLUMINA;Paired;;NA	Human	Human	Homo sapiens	2014		Europe	Germany						Leibniz Institute DSMZ						2017-08-02	2019-03-07	CLO_AA4522AA	Assembled	136	249998	4305855	Clostridioides difficile;98.11%	52	741	3.61
CLO_BA3247AA_AS	1	CD-15-00964	traces-0yWkMNX;ILLUMINA;Paired;;NA,traces-0PLqbDb;ILLUMINA;Paired;;NA	Human	Human	Homo sapiens	2014		Europe	Germany						Leibniz Institute DSMZ						2017-08-02	2019-03-07	CLO_AA4523AA	Assembled	126	274203	4307619	Clostridioides difficile;98.0%	47	873	3.61
CLO_BA8860AA_AS	1	1dc7b0f9-841c-499d-b044-14912da2986c	SRR7308863;ILLUMINA;Paired;;SRX4211009	Human	Human	Homo sapiens; clinical sample	2013	7	Europe	Germany						University of Oxford		PRJNA398458	SRP150433	SAMN09406822	SRS3413751	2019-02-05	2018-06-13	CLO_BA0019AA	Assembled	80	50190	4128039	Clostridioides difficile;99.12%	212	81780	4
CLO_BA8875AA_AS	1	3f6ecfc2-315f-467a-8221-c05a288ce1ce	SRR7308848;ILLUMINA;Paired;;SRX4211024	Human	Human	Homo sapiens; clinical sample	2013	7	Europe	Germany						University of Oxford		PRJNA398458	SRP150433	SAMN09406744	SRS3413765	2019-02-05	2018-06-13	CLO_BA0004AA	Assembled	212	23977	4488444	Clostridioides difficile;93.9%	387	189425	4
CLO_BA8881AA_AS	1	4cc5e5d8-dcee-4524-9a6b-67f30c53e506	SRR7308842;ILLUMINA;Paired;;SRX4211030	Human	Human	Homo sapiens; clinical sample	2013	1	Europe	Germany						University of Oxford		PRJNA398458	SRP150433	SAMN09406706	SRS3413776	2019-02-05	2018-06-13	CLO_AA9998AA	Assembled	440	109322	4094658	Clostridioides difficile;99.15%	108	59072	4
CLO_BA8887AA_AS	1	63d69dd5-9429-4cda-818b-59cd389b6aee	SRR7308836;ILLUMINA;Paired;;SRX4211036	Human	Human	Homo sapiens; clinical sample	2013	8	Europe	Netherlands						University of Oxford		PRJNA398458	SRP150433	SAMN09406659	SRS3413778	2019-02-05	2018-06-13	CLO_AA9992AA	Assembled	82	205140	4160719	Clostridioides difficile;98.82%	65	24811	4
CLO_BA8967AA_AS	1	943b7243-cae0-4ea7-a6f8-1d6219a4b11a	SRR7308810;ILLUMINA;Paired;;SRX4211062	Human	Human	Homo sapiens; clinical sample	2013	7	Europe	Germany						University of Oxford		PRJNA398458	SRP150433	SAMN09406537	SRS3413808	2019-02-05	2018-06-13	CLO_AA9966AA	Assembled	102	87866	4372289	Clostridioides difficile;88.44%	138	69307	4
CLO_BA9000AA_AS	1	e7bde746-ba02-4b09-a4ae-fdc0e148cdec	SRR7308777;ILLUMINA;Paired;;SRX4211095	Human	Human	Homo sapiens; clinical sample	2013	1	Europe	Germany						University of Oxford		PRJNA398458	SRP150433	SAMN09406329	SRS3413839	2019-02-05	2018-06-13	CLO_AA9933AA	Assembled	82	21680	4294156	Clostridioides difficile;95.92%	381	149360	4
CLO_BA9004AA_AS	1	899e11a1-9dac-4b39-970c-c3da99ae4e97	SRR7308773;ILLUMINA;Paired;;SRX4211099	Human	Human	Homo sapiens; clinical sample	2013	1	Europe	Slovakia						University of Oxford		PRJNA398458	SRP150433	SAMN09406560	SRS3413916	2019-02-05	2018-06-13	CLO_AA9929AA	Assembled	48	122325	4357122	Clostridioides difficile;90.83%	95	73349	4
CLO_BA9045AA_AS	1	59339567-82ee-414b-ab8d-139596c2e1bd	SRR7308732;ILLUMINA;Paired;;SRX4211140	Human	Human	Homo sapiens; clinical sample	2013	8	Europe	Finland						University of Oxford		PRJNA398458	SRP150433	SAMN09406684	SRS3413883	2019-02-05	2018-06-13	CLO_AA9888AA	Assembled	174	24648	4261276	Clostridioides difficile;99.18%	350	149469	4
CLO_BA9062AA_AS	1	f3bcc99f-96dc-470d-b935-827c44ace254	SRR7308715;ILLUMINA;Paired;;SRX4211157	Human	Human	Homo sapiens; clinical sample	2013	7	Europe	Hungary						University of Oxford		PRJNA398458	SRP150433	SAMN09406300	SRS3413898	2019-02-05	2018-06-13	CLO_AA9871AA	Assembled	139	106097	4383805	Clostridioides difficile;89.71%	142	117682	4
CLO_BA9094AA_AS	1	5d870ea4-29ec-4ca0-9587-a91dac968b87	SRR7308683;ILLUMINA;Paired;;SRX4211189	Human	Human	Homo sapiens; clinical sample	2013	7	Europe	Germany						University of Oxford		PRJNA398458	SRP150433	SAMN09406674	SRS3413933	2019-02-05	2018-06-13	CLO_AA9839AA	Assembled	83	157484	4150437	Clostridioides difficile;98.97%	81	20934	4
CLO_BA9098AA_AS	1	e0e71a1d-e801-41e6-b65e-8bac8125cd11	SRR7308679;ILLUMINA;Paired;;SRX4211193	Human	Human	Homo sapiens; clinical sample	2013	7	Europe	Germany						University of Oxford		PRJNA398458	SRP150433	SAMN09406344	SRS3413936	2019-02-05	2018-06-13	CLO_AA9835AA	Assembled	207	36240	4058389	Clostridioides difficile;99.19%	241	119699	4
CLO_BA9099AA_AS	1	d4717931-a4d9-4d9f-8263-0ee0bf7592cc	SRR7308678;ILLUMINA;Paired;;SRX4211194	Human	Human	Homo sapiens; clinical sample	2012	12	Europe	France						University of Oxford		PRJNA398458	SRP150433	SAMN09406379	SRS3413937	2019-02-05	2018-06-13	CLO_AA9834AA	Assembled	127	20830	4289554	Clostridioides difficile;97.34%	399	192984	4
CLO_BA9105AA_AS	1	79eacecb-c6b4-4055-b3a5-1a14e794114c	SRR7308672;ILLUMINA;Paired;;SRX4211200	Human	Human	Homo sapiens; clinical sample	2013	1	Europe	Germany						University of Oxford		PRJNA398458	SRP150433	SAMN09406610	SRS3413942	2019-02-05	2018-06-13	CLO_AA9828AA	Assembled	131	20546	4215096	Clostridioides difficile;99.27%	401	190608	4
CLO_BA9125AA_AS	1	a73c8bdb-d30b-4ece-8407-65bad64e9cf2	SRR7308652;ILLUMINA;Paired;;SRX4211220	Human	Human	Homo sapiens; clinical sample	2013	7	Europe	Germany						University of Oxford		PRJNA398458	SRP150433	SAMN09406487	SRS3413962	2019-02-05	2018-06-13	CLO_AA9808AA	Assembled	66	21975	4116267	Clostridioides difficile;99.74%	377	86662	4
CLO_BA9128AA_AS	1	3868f27f-33de-42ec-bf51-b88d2af0df55	SRR7308649;ILLUMINA;Paired;;SRX4211223	Human	Human	Homo sapiens; clinical sample	2013	7	Europe	Hungary						University of Oxford		PRJNA398458	SRP150433	SAMN09406758	SRS3413966	2019-02-05	2018-06-13	CLO_AA9805AA	Assembled	87	58154	4117330	Clostridioides difficile;98.93%	169	100972	4
CLO_BA9136AA_AS	1	51b4d32c-6e21-4f45-9993-7dff819b70b0	SRR7308641;ILLUMINA;Paired;;SRX4211231	Human	Human	Homo sapiens; clinical sample	2013	1	Europe	Germany						University of Oxford		PRJNA398458	SRP150433	SAMN09406697	SRS3413973	2019-02-05	2018-06-13	CLO_AA9797AA	Assembled	168	77538	4169088	Clostridioides difficile;97.54%	149	31519	4
CLO_BA9161AA_AS	1	01410f45-43da-45d6-b0c5-a2ec0c73b1ea	SRR7309126;ILLUMINA;Paired;;SRX4211256	Human	Human	Homo sapiens; clinical sample	2013	1	Europe	Germany						University of Oxford		PRJNA398458	SRP150433	SAMN09406895	SRS3414000	2019-02-05	2018-06-13	CLO_AA9772AA	Assembled	106	21021	4378669	Clostridioides difficile;95.87%	406	167723	4
CLO_BA9164AA_AS	1	0de0a1cf-4f75-45b1-bf10-95cfa483be5b	SRR7309123;ILLUMINA;Paired;;SRX4211259	Human	Human	Homo sapiens; clinical sample	2013	1	Europe	Germany						University of Oxford		PRJNA398458	SRP150433	SAMN09406870	SRS3414001	2019-02-05	2018-06-13	CLO_AA9769AA	Assembled	85	27740	4114393	Clostridioides difficile;99.67%	288	98722	4
CLO_BA9172AA_AS	1	4ad0a7c3-384e-450f-9297-07e9fde28c11	SRR7309115;ILLUMINA;Paired;;SRX4211267	Human	Human	Homo sapiens; clinical sample	2013	1	Europe	Spain						University of Oxford		PRJNA398458	SRP150433	SAMN09406715	SRS3414009	2019-02-05	2018-06-13	CLO_AA9761AA	Assembled	112	24045	4331749	Clostridioides difficile;96.76%	361	134617	4
CLO_BA9198AA_AS	1	c04c39d1-9a5c-48e2-960a-7fdd27457e1f	SRR7309089;ILLUMINA;Paired;;SRX4211293	Human	Human	Homo sapiens; clinical sample	2013	7	Europe	Germany						University of Oxford		PRJNA398458	SRP150433	SAMN09406434	SRS3414038	2019-02-05	2018-06-13	CLO_AA9735AA	Assembled	85	73921	4239388	Clostridioides difficile;93.06%	169	90046	4
CLO_BA9205AA_AS	1	d76cf66d-6010-408f-bf20-7740e1f09cd6	SRR7309082;ILLUMINA;Paired;;SRX4211300	Human	Human	Homo sapiens; clinical sample	2013	7	Europe	Germany						University of Oxford		PRJNA398458	SRP150433	SAMN09406371	SRS3414041	2019-02-05	2018-06-13	CLO_AA9728AA	Assembled	138	323618	4134202	Clostridioides difficile;98.65%	51	42989	4
CLO_BA9212AA_AS	1	a0cb61f2-dbb2-4ea4-83ed-eca8f1c482b9	SRR7309075;ILLUMINA;Paired;;SRX4211307	Human	Human	Homo sapiens; clinical sample	2013	7	Europe	Germany						University of Oxford		PRJNA398458	SRP150433	SAMN09406503	SRS3414049	2019-02-05	2018-06-13	CLO_AA9721AA	Assembled	149	249923	4148292	Clostridioides difficile;98.57%	60	32387	4
CLO_BA9235AA_AS	1	bb4c3d87-ab8b-4989-8996-42da143ed7d6	SRR7309052;ILLUMINA;Paired;;SRX4211330	Human	Human	Homo sapiens; clinical sample	2013	7	Europe	Germany						University of Oxford		PRJNA398458	SRP150433	SAMN09406445	SRS3414070	2019-02-05	2018-06-13	CLO_AA9698AA	Assembled	160	94551	4372597	Clostridioides difficile;94.64%	126	160070	4
CLO_BA9239AA_AS	1	583ce429-e5fb-4830-af8e-a63dd2078287	SRR7309048;ILLUMINA;Paired;;SRX4211334	Human	Human	Homo sapiens; clinical sample	2013	1	Europe	Germany						University of Oxford		PRJNA398458	SRP150433	SAMN09406685	SRS3414075	2019-02-05	2018-06-13	CLO_AA9694AA	Assembled	135	34173	4128909	Clostridioides difficile;99.63%	250	49142	4
CLO_BA9270AA_AS	1	e894121c-83ce-4bcf-a801-584aa5170215	SRR7309017;ILLUMINA;Paired;;SRX4211365	Human	Human	Homo sapiens; clinical sample	2013	7	Europe	Slovakia						University of Oxford		PRJNA398458	SRP150433	SAMN09406328	SRS3414105	2019-02-05	2018-06-13	CLO_AA9663AA	Assembled	30	55656	4193395	Clostridioides difficile;96.48%	173	104686	4
CLO_BA9276AA_AS	1	e538f37e-412c-4df5-8d90-de96d98eee29	SRR7309011;ILLUMINA;Paired;;SRX4211371	Human	Human	Homo sapiens; clinical sample	2013	1	Europe	Germany						University of Oxford		PRJNA398458	SRP150433	SAMN09406336	SRS3414112	2019-02-05	2018-06-13	CLO_AA9657AA	Assembled	68	22283	4206205	Clostridioides difficile;98.99%	380	72331	4
CLO_BA9277AA_AS	1	a85016fc-f978-44fd-834c-867d9673a62f	SRR7309010;ILLUMINA;Paired;;SRX4211372	Human	Human	Homo sapiens; clinical sample	2013	1	Europe	Germany						University of Oxford		PRJNA398458	SRP150433	SAMN09406483	SRS3414113	2019-02-05	2018-06-13	CLO_AA9656AA	Assembled	86	44009	4081792	Clostridioides difficile;99.0%	182	78560	4
CLO_BA9281AA_AS	1	fd7bf2b9-f653-46aa-b037-ce1160ddd860	SRR7309006;ILLUMINA;Paired;;SRX4211376	Human	Human	Homo sapiens; clinical sample	2013	7	Europe	Germany						University of Oxford		PRJNA398458	SRP150433	SAMN09406281	SRS3414117	2019-02-05	2018-06-13	CLO_AA9652AA	Assembled	187	195059	4154312	Clostridioides difficile;97.84%	69	103972	4
CLO_BA9282AA_AS	1	6d345b37-f268-4069-bcfe-005e2c94f9a5	SRR7309005;ILLUMINA;Paired;;SRX4211377	Human	Human	Homo sapiens; clinical sample	2013	1	Europe	Germany						University of Oxford		PRJNA398458	SRP150433	SAMN09406641	SRS3414118	2019-02-05	2018-06-13	CLO_AA9651AA	Assembled	242	112734	4095239	Clostridioides difficile;99.03%	91	54431	4
CLO_BA9298AA_AS	1	f879c402-aa4c-428a-a173-82e5cd256277	SRR7308989;ILLUMINA;Paired;;SRX4211393	Human	Human	Homo sapiens; clinical sample	2013	1	Europe	Bulgaria						University of Oxford		PRJNA398458	SRP150433	SAMN09406289	SRS3414135	2019-02-05	2018-06-13	CLO_AA9635AA	Assembled	57	70489	4315668	Clostridioides difficile;97.28%	141	84135	4
CLO_BA9299AA_AS	1	336cc750-7417-4571-bc31-cba520d52537	SRR7308988;ILLUMINA;Paired;;SRX4211394	Human	Human	Homo sapiens; clinical sample	2013	1	Europe	Germany						University of Oxford		PRJNA398458	SRP150433	SAMN09406767	SRS3414134	2019-02-05	2018-06-13	CLO_AA9634AA	Assembled	92	53394	4263743	Clostridioides difficile;97.95%	179	31854	4
CLO_BA9306AA_AS	1	d9cbe79c-5f75-4e47-95f6-59b57a29b4af	SRR7308981;ILLUMINA;Paired;;SRX4211401	Human	Human	Homo sapiens; clinical sample	2013	1	Europe	Italy						University of Oxford		PRJNA398458	SRP150433	SAMN09406363	SRS3414144	2019-02-05	2018-06-13	CLO_AA9627AA	Assembled	255	313279	4287807	Clostridioides difficile;89.65%	65	48716	4
CLO_BA9311AA_AS	1	6395bdb5-f2e6-4743-a2c4-5660a34065a8	SRR7308976;ILLUMINA;Paired;;SRX4211406	Human	Human	Homo sapiens; clinical sample	2013	7	Europe	Germany						University of Oxford		PRJNA398458	SRP150433	SAMN09406660	SRS3414149	2019-02-05	2018-06-13	CLO_AA9622AA	Assembled	61	37280	4221153	Clostridioides difficile;98.48%	256	82483	4
CLO_BA9327AA_AS	1	4f64c90c-7233-4c57-bd17-1bd679cfff23	SRR7308960;ILLUMINA;Paired;;SRX4211422	Human	Human	Homo sapiens; clinical sample	2013	7	Europe	Germany						University of Oxford		PRJNA398458	SRP150433	SAMN09406700	SRS3414163	2019-02-05	2018-06-13	CLO_AA9606AA	Assembled	57	45868	4252630	Clostridioides difficile;98.46%	240	79038	4
CLO_BA9328AA_AS	1	d2db9d0c-afbf-4ddb-bdef-f90cefb007d1	SRR7308959;ILLUMINA;Paired;;SRX4211423	Human	Human	Homo sapiens; clinical sample	2013	7	Europe	Germany						University of Oxford		PRJNA398458	SRP150433	SAMN09406383	SRS3414164	2019-02-05	2018-06-13	CLO_AA9605AA	Assembled	76	38187	4120615	Clostridioides difficile;99.6%	244	76688	4
CLO_BA9330AA_AS	1	0fcd180f-59f7-457c-a067-28879a55a220	SRR7308957;ILLUMINA;Paired;;SRX4211425	Human	Human	Homo sapiens; clinical sample	2013	7	Europe	Germany						University of Oxford		PRJNA398458	SRP150433	SAMN09406863	SRS3414167	2019-02-05	2018-06-13	CLO_AA9603AA	Assembled	146	274139	4263334	Clostridioides difficile;96.31%	60	39136	4
CLO_BA9344AA_AS	1	bd37488c-3ad2-4625-9fe6-841e508a1f3c	SRR7308943;ILLUMINA;Paired;;SRX4211439	Human	Human	Homo sapiens; clinical sample	2013	7	Europe	Slovakia						University of Oxford		PRJNA398458	SRP150433	SAMN09406440	SRS3414181	2019-02-05	2018-06-13	CLO_AA9589AA	Assembled	25	90666	4218306	Clostridioides difficile;95.83%	124	96453	4
CLO_BA9355AA_AS	1	843a58de-a466-43e9-9c0e-960cb52b638c	SRR7308932;ILLUMINA;Paired;;SRX4211450	Human	Human	Homo sapiens; clinical sample	2013	1	Europe	Germany						University of Oxford		PRJNA398458	SRP150433	SAMN09406575	SRS3414192	2019-02-05	2018-06-13	CLO_AA9578AA	Assembled	122	31360	4273967	Clostridioides difficile;98.94%	267	135739	4
CLO_BA9368AA_AS	1	27737b77-a906-4d34-9611-19d899e856f8	SRR7308919;ILLUMINA;Paired;;SRX4211463	Human	Human	Homo sapiens; clinical sample	2013	1	Europe	Slovakia						University of Oxford		PRJNA398458	SRP150433	SAMN09406795	SRS3414205	2019-02-05	2018-06-13	CLO_AA9565AA	Assembled	97	151500	4316370	Clostridioides difficile;98.94%	76	74426	4
CLO_BA9383AA_AS	1	2ee9a963-dfb2-407f-99de-eed42dbe0b2c	SRR7308904;ILLUMINA;Paired;;SRX4211478	Human	Human	Homo sapiens; clinical sample	2013	1	Europe	Germany						University of Oxford		PRJNA398458	SRP150433	SAMN09406779	SRS3414223	2019-02-05	2018-06-13	CLO_AA9550AA	Assembled	126	58847	4152038	Clostridioides difficile;99.46%	174	38758	4
CLO_BA9399AA_AS	1	b4206746-f1bb-4127-935f-d385ff8705ee	SRR7308888;ILLUMINA;Paired;;SRX4211494	Human	Human	Homo sapiens; clinical sample	2013	7	Europe	Germany						University of Oxford		PRJNA398458	SRP150433	SAMN09406459	SRS3414236	2019-02-05	2018-06-13	CLO_AA9534AA	Assembled	163	21131	4082144	Clostridioides difficile;99.74%	368	121147	4
CLO_BA9422AA_AS	1	32baaeb8-9ec5-43c7-a3ec-149b3d6e8d7e	SRR7309234;ILLUMINA;Paired;;SRX4211517	Human	Human	Homo sapiens; clinical sample	2013	7	Europe	Hungary						University of Oxford		PRJNA398458	SRP150433	SAMN09406768	SRS3414259	2019-02-05	2018-06-13	CLO_AA9511AA	Assembled	150	58343	4238316	Clostridioides difficile;96.25%	166	128582	4
CLO_BA9426AA_AS	1	84c50328-4863-4f97-a509-6505ed55de2c	SRR7309230;ILLUMINA;Paired;;SRX4211521	Human	Human	Homo sapiens; clinical sample	2013	1	Europe	Bulgaria						University of Oxford		PRJNA398458	SRP150433	SAMN09406573	SRS3414262	2019-02-05	2018-06-13	CLO_AA9507AA	Assembled	90	251364	4358078	Clostridioides difficile;92.3%	60	118667	4
CLO_BA9430AA_AS	1	cb0ea75f-7bbd-4d4d-a160-f688dc36f16a	SRR7309226;ILLUMINA;Paired;;SRX4211525	Human	Human	Homo sapiens; clinical sample	2013	8	Europe	Netherlands						University of Oxford		PRJNA398458	SRP150433	SAMN09406406	SRS3414267	2019-02-05	2018-06-13	CLO_AA9503AA	Assembled	111	411512	4180810	Clostridioides difficile;94.93%	62	18496	4
CLO_BA9431AA_AS	1	4202a7b4-3c88-4d48-bec5-44a6b254ae00	SRR7309225;ILLUMINA;Paired;;SRX4211526	Human	Human	Homo sapiens; clinical sample	2013	1	Europe	Germany						University of Oxford		PRJNA398458	SRP150433	SAMN09406735	SRS3414268	2019-02-05	2018-06-13	CLO_AA9502AA	Assembled	121	56086	4382962	Clostridioides difficile;97.31%	207	129427	4
CLO_BA9433AA_AS	1	14503ff2-51cf-4488-8a74-58d8c34e69c7	SRR7309223;ILLUMINA;Paired;;SRX4211528	Human	Human	Homo sapiens; clinical sample	2013	1	Europe	Bulgaria						University of Oxford		PRJNA398458	SRP150433	SAMN09406853	SRS3414270	2019-02-05	2018-06-13	CLO_AA9500AA	Assembled	106	323859	4077218	Clostridioides difficile;98.33%	45	11773	4
CLO_BA9451AA_AS	1	ef142327-f2fd-44e4-b87b-527d586c22e0	SRR7309205;ILLUMINA;Paired;;SRX4211546	Human	Human	Homo sapiens; clinical sample	2013	1	Europe	Germany						University of Oxford		PRJNA398458	SRP150433	SAMN09406313	SRS3414293	2019-02-05	2018-06-13	CLO_AA9482AA	Assembled	82	22908	4426437	Clostridioides difficile;95.58%	391	147489	4
CLO_BA9458AA_AS	1	188a7a76-a3ae-4a00-ace6-0087797b7db8	SRR7309198;ILLUMINA;Paired;;SRX4211553	Human	Human	Homo sapiens; clinical sample	2013	7	Europe	Germany						University of Oxford		PRJNA398458	SRP150433	SAMN09406841	SRS3414297	2019-02-05	2018-06-13	CLO_AA9475AA	Assembled	127	36136	4120383	Clostridioides difficile;99.64%	265	92011	4
CLO_BA9470AA_AS	1	c5a550ef-f6fb-4626-83fb-92c44825e7ca	SRR7309186;ILLUMINA;Paired;;SRX4211565	Human	Human	Homo sapiens; clinical sample	2013	1	Europe	Spain						University of Oxford		PRJNA398458	SRP150433	SAMN09406420	SRS3414307	2019-02-05	2018-06-13	CLO_AA9463AA	Assembled	107	21463	4293730	Clostridioides difficile;96.88%	374	138870	4
CLO_BA9474AA_AS	1	ca35c6c7-ad70-4f2b-885d-ddd19f69055b	SRR7309182;ILLUMINA;Paired;;SRX4211569	Human	Human	Homo sapiens; clinical sample	2013	7	Europe	Bulgaria						University of Oxford		PRJNA398458	SRP150433	SAMN09406408	SRS3414310	2019-02-05	2018-06-13	CLO_AA9459AA	Assembled	128	205581	4337420	Clostridioides difficile;95.51%	68	69804	4
CLO_BA9480AA_AS	1	4b7b0a87-6283-4b0c-8a06-6baabc112bd7	SRR7309176;ILLUMINA;Paired;;SRX4211575	Human	Human	Homo sapiens; clinical sample	2013	1	Europe	Bulgaria						University of Oxford		PRJNA398458	SRP150433	SAMN09406711	SRS3414316	2019-02-05	2018-06-13	CLO_AA9453AA	Assembled	112	323797	4077437	Clostridioides difficile;98.36%	48	15251	4
CLO_BA9482AA_AS	1	0f66b338-67bc-4d5e-8d71-7dbe30210654	SRR7309174;ILLUMINA;Paired;;SRX4211577	Human	Human	Homo sapiens; clinical sample	2013	1	Europe	Germany						University of Oxford		PRJNA398458	SRP150433	SAMN09406865	SRS3414318	2019-02-05	2018-06-13	CLO_AA9451AA	Assembled	63	39049	4378139	Clostridioides difficile;97.51%	270	51773	4
CLO_BA9497AA_AS	1	02a08abd-5dcd-4df6-8680-cfda70e84821	SRR7309159;ILLUMINA;Paired;;SRX4211592	Human	Human	Homo sapiens; clinical sample	2013	7	Europe	Germany						University of Oxford		PRJNA398458	SRP150433	SAMN09406892	SRS3414332	2019-02-05	2018-06-13	CLO_AA9436AA	Assembled	131	77034	4097090	Clostridioides difficile;99.37%	145	78682	4
CLO_BA9511AA_AS	1	6108543a-5292-4810-9fb2-21ea0e4ff7c3	SRR7309145;ILLUMINA;Paired;;SRX4211606	Human	Human	Homo sapiens; clinical sample	2013	7	Europe	Germany						University of Oxford		PRJNA398458	SRP150433	SAMN09406666	SRS3414351	2019-02-05	2018-06-13	CLO_AA9422AA	Assembled	94	189513	4456775	Clostridioides difficile;82.88%	98	103583	4
CLO_BA9517AA_AS	1	f76344dc-b2e8-4109-bd66-4f2100eb22a7	SRR7309139;ILLUMINA;Paired;;SRX4211612	Human	Human	Homo sapiens; clinical sample	2013	1	Europe	Slovakia						University of Oxford		PRJNA398458	SRP150433	SAMN09406293	SRS3414353	2019-02-05	2018-06-13	CLO_AA9416AA	Assembled	68	133372	4172423	Clostridioides difficile;98.15%	89	77113	4
CLO_BA9520AA_AS	1	1f5b0723-4bb0-4cfd-a8a7-64011e902a8d	SRR7309136;ILLUMINA;Paired;;SRX4211615	Human	Human	Homo sapiens; clinical sample	2013	1	Europe	Germany						University of Oxford		PRJNA398458	SRP150433	SAMN09406820	SRS3414357	2019-02-05	2018-06-13	CLO_AA9413AA	Assembled	170	33597	4140507	Clostridioides difficile;99.64%	263	97240	4
CLO_AA0233AA_AS	2	CD105HS7	ERR833668;ILLUMINA;Paired;250;ERX913758	Environment	Soil/Dust				Europe	United Kingdom						KEMRI-Wellcome Trust Research Programme		PRJEB8943	ERP009985	SAMEA3312065	ERS688199	2016-01-07	2015-08-28	CLO_AA0533AA	Assembled	91	267579	4254899	Clostridioides difficile;93.97%	72	815	3.32
CLO_AA4555AA_AS	2	C00000117	ERR126249;ILLUMINA;Paired;200;ERX102398	Human	Human		2008		Europe	United Kingdom			Oxford			University of Oxford	Ox1192c	ERP001417	ERP001417	SAMEA1487089	ERS139374	2016-07-29	2012-08-28	CLO_AA3465AA	Assembled	65	130982	4261710	Clostridioides difficile;91.43%	114	3226	3.51
CLO_AA7362AA_AS	2	CD-15-01001	traces-0pwCzdS;ILLUMINA;Paired;;NA	Human	Human	Homo sapiens			Europe	Germany						Leibniz Institute DSMZ						2016-09-06	2019-03-07	CLO_AA4540AA	Assembled	98	232865	4192378	Clostridioides difficile;100.0%	51	1463	3.51
CLO_AA7396AA_AS	2	CD-15-01036	traces-0LPtLtC;ILLUMINA;Paired;;NA	Human	Human	Homo sapiens			Europe	Germany						Leibniz Institute DSMZ						2016-09-06	2019-03-07	CLO_AA4574AA	Assembled	85	274186	4060251	Clostridioides difficile;97.3%	37	1291	3.51
CLO_AA9717AA_AS	2	CD-16-00431	traces-0BHmuMO;ILLUMINA;Paired;;NA	Human	Human	Homo sapiens	2009		Europe	Germany						Leibniz Institute DSMZ						2016-10-25	2019-03-07	CLO_AA6372AA	Assembled	75	233522	4304808	Clostridioides difficile;73.96%	98	2719	3.51
CLO_BA0157AA_AS	2	CD-15-00003	traces-0TkwLIz;ILLUMINA;Paired;;NA	ND	ND											Leibniz Institute DSMZ						2016-10-25	2019-03-07	CLO_AA6353AA	Assembled	48	308096	4249994	Clostridioides difficile;98.11%	85	4746	3.51
CLO_BA0747AA_AS	2	CD-16-00126	traces-0PhyWcU;ILLUMINA;Paired;;NA	Human	Human	Homo sapiens	2015		Europe	Germany						Leibniz Institute DSMZ						2016-12-21	2019-03-07	CLO_AA6811AA	Assembled	48	230470	4092042	Clostridioides difficile;99.06%	68	4915	3.51
CLO_BA0816AA_AS	2	CD-16-00195	traces-0kDvLgd;ILLUMINA;Paired;;NA	Human	Human	Homo sapiens	2016		Europe	Germany						Leibniz Institute DSMZ						2016-12-21	2019-03-07	CLO_AA6880AA	Assembled	160	280490	4129479	Clostridioides difficile;100.0%	57	894	3.51
CLO_BA1911AA_AS	2	CD-16-00089	traces-0kdgxBh;ILLUMINA;Paired;;NA,traces-0xAuEQY;ILLUMINA;Paired;;NA,traces-0GVzZzB;ILLUMINA;Paired;;NA,traces-0JcLJNe;ILLUMINA;Paired;;NA	Human	Human	Homo sapiens	2015		Europe	Germany						Leibniz Institute DSMZ						2017-03-02	2019-03-07	CLO_AA6774AA	Assembled	70	233658	4095375	Clostridioides difficile;100.0%	66	2490	3.61
CLO_BA3084AA_AS	2	CD-15-00655	traces-0FpkeTU;ILLUMINA;Paired;;NA,traces-0TpduZB;ILLUMINA;Paired;;NA,traces-0jpnBNx;ILLUMINA;Paired;;NA,traces-0EKmLcf;ILLUMINA;Paired;;NA	Human	Human	Homo sapiens	2013		Europe	Germany						Leibniz Institute DSMZ						2017-08-02	2019-03-07	CLO_AA4359AA	Assembled	177	249266	4120956	Clostridioides difficile;96.37%	87	1440	3.61
CLO_BA3093AA_AS	2	CD-15-00666	traces-0ZUhKGA;ILLUMINA;Paired;;NA,traces-0RZKpJb;ILLUMINA;Paired;;NA	Human	Human	Homo sapiens	2013		Europe	Germany						Leibniz Institute DSMZ						2017-08-02	2019-03-07	CLO_AA4370AA	Assembled	177	226795	4222350	Clostridioides difficile;80.44%	97	1334	3.61
CLO_BA3146AA_AS	2	CD-15-00723	traces-0gUbjRp;ILLUMINA;Paired;;NA,traces-0ETxPHU;ILLUMINA;Paired;;NA	Human	Human	Homo sapiens	2013		Europe	Germany						Leibniz Institute DSMZ						2017-08-02	2019-03-07	CLO_AA4422AA	Assembled	104	233172	4254828	Clostridioides difficile;93.34%	76	2685	3.61
CLO_BA3148AA_AS	2	CD-15-00725	traces-0zneIii;ILLUMINA;Paired;;NA,traces-0ChMrkD;ILLUMINA;Paired;;NA,traces-0CtguIn;ILLUMINA;Paired;;NA	Human	Human	Homo sapiens	2013		Europe	Germany						Leibniz Institute DSMZ						2017-08-02	2019-03-07	CLO_AA4424AA	Assembled	167	323805	4202055	Clostridioides difficile;100.0%	53	728	3.61
CLO_BA3158AA_AS	2	CD-15-00735	traces-0lghojs;ILLUMINA;Paired;;NA,traces-0svCtIb;ILLUMINA;Paired;;NA	Human	Human	Homo sapiens	2014		Europe	Germany						Leibniz Institute DSMZ						2017-08-02	2019-03-07	CLO_AA4434AA	Assembled	133	107306	4128343	Clostridioides difficile;98.85%	82	4577	3.61
CLO_BA3160AA_AS	2	CD-15-00737	traces-0xGnVOh;ILLUMINA;Paired;;NA,traces-0cuctKw;ILLUMINA;Paired;;NA	Human	Human	Homo sapiens	2014		Europe	Germany						Leibniz Institute DSMZ						2017-08-02	2019-03-07	CLO_AA4436AA	Assembled	151	276991	4079634	Clostridioides difficile;100.0%	51	1596	3.61
CLO_BA3163AA_AS	2	CD-15-00856	traces-0oKcnDE;ILLUMINA;Paired;;NA,traces-0IvvluI;ILLUMINA;Paired;;NA,traces-0PYAbdg;ILLUMINA;Paired;;NA,traces-0xbdGAB;ILLUMINA;Paired;;NA	Human	Human	Homo sapiens	2014		Europe	Germany						Leibniz Institute DSMZ						2017-08-02	2019-03-07	CLO_AA4280AA	Assembled	141	267398	4040195	Clostridioides difficile;98.59%	61	1025	3.61
CLO_BA3166AA_AS	2	CD-15-00859	traces-0ZBZAkY;ILLUMINA;Paired;;NA,traces-0KGROfq;ILLUMINA;Paired;;NA,traces-0ufUsVM;ILLUMINA;Paired;;NA,traces-0rnILuN;ILLUMINA;Paired;;NA,traces-0HsZOZZ;ILLUMINA;Paired;;NA	Human	Human	Homo sapiens	2014		Europe	Germany						Leibniz Institute DSMZ						2017-08-02	2019-03-07	CLO_AA4282AA	Assembled	192	267146	4039113	Clostridioides difficile;98.65%	64	921	3.61
CLO_BA3243AA_AS	2	CD-15-00960	traces-0yFnFlb;ILLUMINA;Paired;;NA,traces-0GoOSFY;ILLUMINA;Paired;;NA	Human	Human	Homo sapiens	2014		Europe	Germany						Leibniz Institute DSMZ						2017-08-02	2019-03-07	CLO_AA4257AA	Assembled	91	233193	4089578	Clostridioides difficile;100.0%	52	1215	3.61
CLO_BA3254AA_AS	2	CD-16-00160	traces-0gHqpUS;ILLUMINA;Paired;;NA,traces-0uypVnz;ILLUMINA;Paired;;NA	Human	Human	Homo sapiens	2015		Europe	Germany						Leibniz Institute DSMZ						2017-08-03	2019-03-08	CLO_AA6845AA	Assembled	66	171888	4108002	Clostridioides difficile;98.63%	69	5857	3.61
CLO_BA3701AA_AS	2	17.8102808	traces-0OqmiWO;ILLUMINA;Paired;;NA	Human			2017		Europe	United Kingdom	Scotland					SSSCDRL						2018-01-30	2018-08-04	CLO_AA8033AA	Assembled	75	33796	4276555	Clostridioides difficile;89.92%	275	93291	3.61
CLO_BA3703AA_AS	2	17.8102400	traces-0NlfVgf;ILLUMINA;Paired;;NA	Human			2017		Europe	United Kingdom	Scotland					SSSCDRL						2018-01-30	2018-08-04	CLO_AA8035AA	Assembled	91	66875	4173416	Clostridioides difficile;98.13%	159	43378	3.61
CLO_BA4400AA_AS	2	CD-18-00376	traces-0lwzrNp;ILLUMINA;Paired;;NA	Livestock	Swine		2012		Europe	Germany						Leibniz Institute DSMZ						2018-07-31	2019-02-02	CLO_AA8549AA	Assembled	136	139675	4232308	Clostridioides difficile;88.29%	108	53526	4
CLO_BA4434AA_AS	2	CD-18-00325	traces-0oITord;ILLUMINA;Paired;;NA	Livestock	Swine		2012		Europe	Germany						Leibniz Institute DSMZ						2018-07-31	2019-02-02	CLO_AA8581AA	Assembled	87	249374	4110896	Clostridioides difficile;100.0%	87	93703	4
CLO_BA4436AA_AS	2	CD-18-00327	traces-0wxMHaK;ILLUMINA;Paired;;NA	Livestock	Swine		2012		Europe	Germany						Leibniz Institute DSMZ						2018-07-31	2019-02-02	CLO_AA8583AA	Assembled	87	235704	4109793	Clostridioides difficile;100.0%	72	90590	4
CLO_BA4437AA_AS	2	CD-18-00326	traces-0ludcvr;ILLUMINA;Paired;;NA	Livestock	Swine		2012		Europe	Germany						Leibniz Institute DSMZ						2018-07-31	2019-02-02	CLO_AA8584AA	Assembled	107	200448	4110664	Clostridioides difficile;100.0%	70	87566	4
CLO_BA4438AA_AS	2	CD-18-00328	traces-0EhNRaK;ILLUMINA;Paired;;NA	Livestock	Swine		2012		Europe	Germany						Leibniz Institute DSMZ						2018-07-31	2019-02-02	CLO_AA8585AA	Assembled	89	200475	4109673	Clostridioides difficile;100.0%	67	87930	4
CLO_BA4442AA_AS	2	CD-18-00329	traces-0KuiRhn;ILLUMINA;Paired;;NA	Livestock	Swine		2012		Europe	Germany						Leibniz Institute DSMZ						2018-07-31	2019-02-02	CLO_AA8589AA	Assembled	108	255238	4117512	Clostridioides difficile;100.0%	72	86644	4
CLO_BA4471AA_AS	2	CD-18-00373	traces-0MZxrgw;ILLUMINA;Paired;;NA	Livestock	Swine		2012		Europe	Germany						Leibniz Institute DSMZ						2018-07-31	2019-02-02	CLO_AA8618AA	Assembled	72	125942	3947583	Clostridioides difficile;100.0%	128	12393	4
CLO_BA4472AA_AS	2	CD-18-00374	traces-0xgjZoM;ILLUMINA;Paired;;NA	Livestock	Swine		2012		Europe	Germany						Leibniz Institute DSMZ						2018-07-31	2019-02-02	CLO_AA8619AA	Assembled	52	100103	4068886	Clostridioides difficile;78.7%	173	60290	4
CLO_BA4475AA_AS	2	CD-18-00377	traces-0qiegHH;ILLUMINA;Paired;;NA	Livestock	Swine		2012		Europe	Germany						Leibniz Institute DSMZ						2018-07-31	2019-02-02	CLO_AA8622AA	Assembled	57	97479	4155082	Clostridioides difficile;75.6%	201	53546	4
CLO_BA4476AA_AS	2	CD-18-00375	traces-0eggHjM;ILLUMINA;Paired;;NA	Livestock	Swine		2012		Europe	Germany						Leibniz Institute DSMZ						2018-07-31	2019-02-02	CLO_AA8623AA	Assembled	80	108653	4060771	Clostridioides difficile;90.82%	140	47851	4
CLO_BA4478AA_AS	2	CD-18-00417	traces-0mEVZfs;ILLUMINA;Paired;;NA	Livestock	Swine		2012		Europe	Germany						Leibniz Institute DSMZ						2018-07-31	2019-02-02	CLO_AA8625AA	Assembled	55	200469	4107502	Clostridioides difficile;100.0%	68	86296	4
CLO_BA4578AA_AS	2	CD-18-00563	traces-0SkbmCM;ILLUMINA;Paired;;NA	Livestock	Swine		2012		Europe	Germany						Leibniz Institute DSMZ						2018-08-01	2019-02-03	CLO_AA8725AA	Assembled	76	230937	4109657	Clostridioides difficile;100.0%	69	89880	4
CLO_BA4580AA_AS	2	CD-18-00565	traces-0VvFZiv;ILLUMINA;Paired;;NA	Livestock	Swine		2012		Europe	Germany						Leibniz Institute DSMZ						2018-08-01	2019-02-03	CLO_AA8727AA	Assembled	106	281552	4109449	Clostridioides difficile;100.0%	62	88647	4
CLO_BA8980AA_AS	2	f228712d-0a14-4de0-be26-78a683c4a0f9	SRR7308797;ILLUMINA;Paired;;SRX4211075	Human	Human	Homo sapiens; clinical sample	2013	7	Europe	Germany						University of Oxford		PRJNA398458	SRP150433	SAMN09406302	SRS3413817	2019-02-05	2018-06-13	CLO_AA9953AA	Assembled	93	137379	4377393	Clostridioides difficile;87.04%	105	135401	4
CLO_BA8992AA_AS	2	4712c729-b6fa-4e9f-94fe-5f8cc4edc49c	SRR7308785;ILLUMINA;Paired;;SRX4211087	Human	Human	Homo sapiens; clinical sample	2013	1	Europe	Poland						University of Oxford		PRJNA398458	SRP150433	SAMN09406721	SRS3413831	2019-02-05	2018-06-13	CLO_AA9941AA	Assembled	71	106569	4412654	Clostridioides difficile;92.24%	105	81986	4
CLO_BA9044AA_AS	2	e5a8f274-12f7-446c-a1e7-9438b97f3c86	SRR7308733;ILLUMINA;Paired;;SRX4211139	Human	Human	Homo sapiens; clinical sample	2013	1	Europe	Italy						University of Oxford		PRJNA398458	SRP150433	SAMN09406333	SRS3413880	2019-02-05	2018-06-13	CLO_AA9889AA	Assembled	109	431633	4119027	Clostridioides difficile;97.44%	65	77642	4
CLO_BA9046AA_AS	2	78a74674-3e3d-43ec-bc50-23db4ec85bcc	SRR7308731;ILLUMINA;Paired;;SRX4211141	Human	Human	Homo sapiens; clinical sample	2013	8	Europe	United Kingdom						University of Oxford		PRJNA398458	SRP150433	SAMN09406617	SRS3413882	2019-02-05	2018-06-13	CLO_AA9887AA	Assembled	129	152652	4157659	Clostridioides difficile;86.73%	89	141195	4
CLO_BA9064AA_AS	2	26179237-e592-407a-8cd3-42d8186f31da	SRR7308713;ILLUMINA;Paired;;SRX4211159	Human	Human	Homo sapiens; clinical sample	2013	8	Europe	United Kingdom						University of Oxford		PRJNA398458	SRP150433	SAMN09406802	SRS3413900	2019-02-05	2018-06-13	CLO_AA9869AA	Assembled	105	26692	4073195	Clostridioides difficile;99.35%	303	105217	4
CLO_BA9100AA_AS	2	7784dc35-8cf7-4c83-baff-11e7d54f8d84	SRR7308677;ILLUMINA;Paired;;SRX4211195	Human	Human	Homo sapiens; clinical sample	2013	8	Europe	Netherlands						University of Oxford		PRJNA398458	SRP150433	SAMN09406621	SRS3413938	2019-02-05	2018-06-13	CLO_AA9833AA	Assembled	76	190423	4102584	Clostridioides difficile;98.84%	68	42657	4
CLO_BA9129AA_AS	2	7f46fef0-0bd4-48ca-8923-14ab441160cd	SRR7308648;ILLUMINA;Paired;;SRX4211224	Human	Human	Homo sapiens; clinical sample	2013	1	Europe	Germany						University of Oxford		PRJNA398458	SRP150433	SAMN09406594	SRS3413967	2019-02-05	2018-06-13	CLO_AA9804AA	Assembled	85	210001	4072269	Clostridioides difficile;98.83%	81	21809	4
CLO_BA9132AA_AS	2	4657991b-9c86-4ff7-9cea-18f9338c5fd3	SRR7308645;ILLUMINA;Paired;;SRX4211227	Human	Human	Homo sapiens; clinical sample	2013	7	Europe	Portugal						University of Oxford		PRJNA398458	SRP150433	SAMN09406723	SRS3413971	2019-02-05	2018-06-13	CLO_AA9801AA	Assembled	117	302867	4184731	Clostridioides difficile;90.13%	60	130199	4
CLO_BA9227AA_AS	2	1cd70cde-adcb-417b-9ddf-9f10d1a8349a	SRR7309060;ILLUMINA;Paired;;SRX4211322	Human	Human	Homo sapiens; clinical sample	2013	7	Europe	Germany						University of Oxford		PRJNA398458	SRP150433	SAMN09406826	SRS3414064	2019-02-05	2018-06-13	CLO_AA9706AA	Assembled	116	35088	4040258	Clostridioides difficile;99.6%	237	93144	4
CLO_BA9264AA_AS	2	1d120f0a-04fa-4f0c-b01e-edf052483a36	SRR7309023;ILLUMINA;Paired;;SRX4211359	Human	Human	Homo sapiens; clinical sample	2013	7	Europe	Germany						University of Oxford		PRJNA398458	SRP150433	SAMN09406825	SRS3414100	2019-02-05	2018-06-13	CLO_AA9669AA	Assembled	175	133620	4077109	Clostridioides difficile;98.85%	71	75209	4
CLO_BA9273AA_AS	2	086a58ee-0c8d-4de1-b938-d46658441bce	SRR7309014;ILLUMINA;Paired;;SRX4211368	Human	Human	Homo sapiens; clinical sample	2013	8	Europe	Sweden						University of Oxford		PRJNA398458	SRP150433	SAMN09406884	SRS3414110	2019-02-05	2018-06-13	CLO_AA9660AA	Assembled	185	125572	4127945	Clostridioides difficile;98.15%	102	54447	4
CLO_BA9280AA_AS	2	356c09ea-fa31-4526-aeea-63c7459abcd9	SRR7309007;ILLUMINA;Paired;;SRX4211375	Human	Human	Homo sapiens; clinical sample	2013	7	Europe	Germany						University of Oxford		PRJNA398458	SRP150433	SAMN09406763	SRS3414116	2019-02-05	2018-06-13	CLO_AA9653AA	Assembled	150	30588	4228737	Clostridioides difficile;98.93%	278	195507	4
CLO_BA9384AA_AS	2	1b59e086-19f5-4bd5-8a24-45209a52009e	SRR7308903;ILLUMINA;Paired;;SRX4211479	Human	Human	Homo sapiens; clinical sample	2013	1	Europe	United Kingdom						University of Oxford		PRJNA398458	SRP150433	SAMN09406831	SRS3414219	2019-02-05	2018-06-13	CLO_AA9549AA	Assembled	98	45552	4308101	Clostridioides difficile;93.17%	229	161694	4
CLO_BA9405AA_AS	2	458c1f19-07ff-457c-86a1-3340c664c477	SRR7308882;ILLUMINA;Paired;;SRX4211500	Human	Human	Homo sapiens; clinical sample	2013	7	Europe	Germany						University of Oxford		PRJNA398458	SRP150433	SAMN09406725	SRS3414242	2019-02-05	2018-06-13	CLO_AA9528AA	Assembled	54	20749	4058761	Clostridioides difficile;98.94%	373	194196	4
CLO_BA9416AA_AS	2	5c6d72ea-aec1-47d3-9773-88e91725b4ee	SRR7309240;ILLUMINA;Paired;;SRX4211511	Human	Human	Homo sapiens; clinical sample	2013	7	Europe	Germany						University of Oxford		PRJNA398458	SRP150433	SAMN09406676	SRS3414253	2019-02-05	2018-06-13	CLO_AA9517AA	Assembled	166	170055	4170045	Clostridioides difficile;91.31%	76	100637	4
CLO_BA9427AA_AS	2	5de34a2f-4879-4a09-bd77-d3c5445029e6	SRR7309229;ILLUMINA;Paired;;SRX4211522	Human	Human	Homo sapiens; clinical sample	2013	7	Europe	Germany						University of Oxford		PRJNA398458	SRP150433	SAMN09406672	SRS3414264	2019-02-05	2018-06-13	CLO_AA9506AA	Assembled	127	31116	4231000	Clostridioides difficile;98.54%	266	174575	4
CLO_BA9437AA_AS	2	1046d6da-283a-4861-a523-dd7349c8823a	SRR7309219;ILLUMINA;Paired;;SRX4211532	Human	Human	Homo sapiens; clinical sample	2013	8	Europe	United Kingdom						University of Oxford		PRJNA398458	SRP150433	SAMN09406862	SRS3414274	2019-02-05	2018-06-13	CLO_AA9496AA	Assembled	86	30773	4132848	Clostridioides difficile;99.03%	298	127687	4
CLO_BA9444AA_AS	2	44651c25-e913-4314-ab5e-9b1bbd19bc7e	SRR7309212;ILLUMINA;Paired;;SRX4211539	Human	Human	Homo sapiens; clinical sample	2013	1	Europe	Belgium						University of Oxford		PRJNA398458	SRP150433	SAMN09406727	SRS3414280	2019-02-05	2018-06-13	CLO_AA9489AA	Assembled	103	199592	4086564	Clostridioides difficile;97.33%	57	73002	4
CLO_BA9504AA_AS	2	bc9e6be5-6079-4899-8e4b-33f0945ab98e	SRR7309152;ILLUMINA;Paired;;SRX4211599	Human	Human	Homo sapiens; clinical sample	2013	7	Europe	Romania						University of Oxford		PRJNA398458	SRP150433	SAMN09406441	SRS3414340	2019-02-05	2018-06-13	CLO_AA9429AA	Assembled	108	238213	4178669	Clostridioides difficile;97.53%	71	68111	4
CLO_AA4567AA_AS	3	C00000562	ERR126265;ILLUMINA;Paired;200;ERX102414						Europe	United Kingdom						University of Oxford		PRJEB3010	ERP001417	SAMEA1487115	ERS139390	2016-07-29	2012-08-28	CLO_AA3453AA	Assembled	133	267498	4126952	Clostridioides difficile;96.2%	59	1128	3.51
CLO_AA7354AA_AS	3	CD-15-00992	traces-0EJJSxy;ILLUMINA;Paired;;NA	Human	Human	Homo sapiens			Europe	Germany						Leibniz Institute DSMZ						2016-09-06	2019-03-07	CLO_AA4532AA	Assembled	109	155898	4131678	Clostridioides difficile;96.5%	99	6477	3.51
CLO_AA7391AA_AS	3	CD-15-01031	traces-0fggSVv;ILLUMINA;Paired;;NA	Human	Human	Homo sapiens			Europe	Germany						Leibniz Institute DSMZ						2016-09-06	2019-03-07	CLO_AA4569AA	Assembled	86	247974	4136452	Clostridioides difficile;92.49%	66	2013	3.51
CLO_BA0166AA_AS	3	CD-16-00429	traces-0yPeKOF;ILLUMINA;Paired;;NA	Human	Human	Homo sapiens	2008		Europe	Germany						Leibniz Institute DSMZ						2016-10-25	2019-03-07	CLO_AA6370AA	Assembled	73	371071	4193352	Clostridioides difficile;100.0%	55	1577	3.51
CLO_BA1868AA_AS	3	CD-16-00140	traces-0VQrjdv;ILLUMINA;Paired;;NA,traces-0FHYEjU;ILLUMINA;Paired;;NA,traces-0KLmtYV;ILLUMINA;Paired;;NA,traces-0gVKuit;ILLUMINA;Paired;;NA,traces-0CpyfGW;ILLUMINA;Paired;;NA,traces-0iliCFO;ILLUMINA;Paired;;NA,traces-0VlqUFk;ILLUMINA;Paired;;NA	Human	Human	Homo sapiens	2015		Europe	Germany						Leibniz Institute DSMZ						2017-03-02	2019-03-07	CLO_AA6825AA	Assembled	94	67990	4096562	Clostridioides difficile;99.34%	144	15508	3.61
CLO_BA3000AA_AS	3	CD-16-00123	traces-0KdvPqa;ILLUMINA;Paired;;NA,traces-0rmmTgz;ILLUMINA;Paired;;NA	Human	Human	Homo sapiens	2015		Europe	Germany						Leibniz Institute DSMZ						2017-06-06	2019-03-07	CLO_AA6808AA	Assembled	240	307739	4050365	Clostridioides difficile;100.0%	62	1120	3.61
CLO_BA3007AA_AS	3	CD-16-00131	traces-0kGoMpW;ILLUMINA;Paired;;NA,traces-0oOxvPF;ILLUMINA;Paired;;NA	Human	Human	Homo sapiens	2015		Europe	Germany						Leibniz Institute DSMZ						2017-06-06	2019-03-07	CLO_AA6816AA	Assembled	70	339406	4094884	Clostridioides difficile;97.13%	60	3939	3.61
CLO_BA3010AA_AS	3	CD-16-00136	traces-0sQDEWe;ILLUMINA;Paired;;NA,traces-0eQFOSj;ILLUMINA;Paired;;NA	Human	Human	Homo sapiens	2015		Europe	Germany						Leibniz Institute DSMZ						2017-06-06	2019-03-07	CLO_AA6821AA	Assembled	240	226483	4065535	Clostridioides difficile;98.9%	62	1039	3.61
CLO_BA3154AA_AS	3	CD-15-00731	traces-0xyVHaB;ILLUMINA;Paired;;NA,traces-0hmPcvZ;ILLUMINA;Paired;;NA,traces-0qRZscb;ILLUMINA;Paired;;NA	Human	Human	Homo sapiens	2014		Europe	Germany						Leibniz Institute DSMZ						2017-08-02	2019-03-07	CLO_AA4430AA	Assembled	157	210235	4136004	Clostridioides difficile;90.18%	63	918	3.61
CLO_BA3190AA_AS	3	CD-15-00883	traces-0rmeAjL;ILLUMINA;Paired;;NA,traces-0siuePQ;ILLUMINA;Paired;;NA,traces-0JaTXWg;ILLUMINA;Paired;;NA,traces-0qTKfjI;ILLUMINA;Paired;;NA,traces-0PhwUJp;ILLUMINA;Paired;;NA	Human	Human	Homo sapiens	2014		Europe	Germany						Leibniz Institute DSMZ						2017-08-02	2019-03-07	CLO_AA4289AA	Assembled	114	231857	4235604	Clostridioides difficile;98.77%	66	1399	3.61
CLO_BA3213AA_AS	3	CD-15-00930	traces-0AqRVrX;ILLUMINA;Paired;;NA,traces-0DbsRNh;ILLUMINA;Paired;;NA	Human	Human	Homo sapiens	2015		Europe	Germany						Leibniz Institute DSMZ						2017-08-02	2019-03-07	CLO_AA4495AA	Assembled	85	258486	4106632	Clostridioides difficile;98.53%	61	1423	3.61
CLO_AA0239AA_AS	5	CD105HS10	ERR833662;ILLUMINA;Paired;250;ERX913752	Environment	Soil/Dust				Europe	United Kingdom						KEMRI-Wellcome Trust Research Programme		PRJEB8943	ERP009985	SAMEA3312057	ERS688191	2016-01-07	2015-08-28	CLO_AA0539AA	Assembled	67	246582	4322020	Clostridioides difficile;92.13%	72	1518	3.32
CLO_AA4548AA_AS	5	C00000034	ERR126242;ILLUMINA;Paired;200;ERX102391						Europe	United Kingdom						University of Oxford		PRJEB3010	ERP001417	SAMEA1487090	ERS139367	2016-07-29	2012-08-28	CLO_AA3472AA	Assembled	50	124316	4355982	Clostridioides difficile;94.06%	108	6432	3.51
CLO_AA6623AA_AS	5	C00002831	ERR142456;ILLUMINA;Paired;200;ERX118460													University of Oxford		PRJEB3093	ERP001520	SAMEA1571614	ERS150167	2016-07-29	2012-11-09	CLO_AA2409AA	Assembled	31	82834	4319279	Clostridioides difficile;91.77%	112	9903	3.51
CLO_BA0780AA_AS	5	CD-16-00159	traces-0aEJBmD;ILLUMINA;Paired;;NA	Human	Human	Homo sapiens	2015		Europe	Germany						Leibniz Institute DSMZ						2016-12-21	2019-03-07	CLO_AA6844AA	Assembled	97	271410	4273581	Clostridioides difficile;98.59%	62	1925	3.51
CLO_BA0786AA_AS	5	CD-16-00165	traces-0WUWaGD;ILLUMINA;Paired;;NA	Human	Human	Homo sapiens	2015		Europe	Germany						Leibniz Institute DSMZ						2016-12-21	2019-03-07	CLO_AA6850AA	Assembled	104	264106	4207083	Clostridioides difficile;98.55%	60	2043	3.51
CLO_BA1889AA_AS	5	CD-16-00105	traces-0NHxCeG;ILLUMINA;Paired;;NA,traces-0MnErAe;ILLUMINA;Paired;;NA,traces-0LSOIFb;ILLUMINA;Paired;;NA,traces-0WtBrHJ;ILLUMINA;Paired;;NA	Human	Human	Homo sapiens	2015		Europe	Germany						Leibniz Institute DSMZ						2017-03-02	2019-03-07	CLO_AA6790AA	Assembled	58	294890	4313170	Clostridioides difficile;97.37%	65	3010	3.61
CLO_BA1894AA_AS	5	CD-16-00103	traces-0joPxGl;ILLUMINA;Paired;;NA,traces-0RHrbpS;ILLUMINA;Paired;;NA,traces-0lFPVDn;ILLUMINA;Paired;;NA,traces-0fwwZxQ;ILLUMINA;Paired;;NA	Human	Human	Homo sapiens	2015		Europe	Germany						Leibniz Institute DSMZ						2017-03-02	2019-03-07	CLO_AA6788AA	Assembled	93	209840	4525336	Clostridioides difficile;83.01%	93	3019	3.61
CLO_BA1918AA_AS	5	CD-16-00099	traces-0mVuwCl;ILLUMINA;Paired;;NA,traces-0UXbtxm;ILLUMINA;Paired;;NA,traces-0ccBbkR;ILLUMINA;Paired;;NA,traces-0JztMKt;ILLUMINA;Paired;;NA	Human	Human	Homo sapiens	2015		Europe	Germany						Leibniz Institute DSMZ						2017-03-02	2019-03-07	CLO_AA6784AA	Assembled	100	210717	4317393	Clostridioides difficile;92.48%	79	2190	3.61
CLO_BA3074AA_AS	5	CD-16-00537	traces-0ZKpQgR;ILLUMINA;Paired;;NA	Human	Human	Homo sapiens	2010		Europe	Germany						Leibniz Institute DSMZ						2017-06-12	2019-03-07	CLO_AA7739AA	Assembled	192	212072	4250265	Clostridioides difficile;98.73%	67	1169	3.61
CLO_BA3107AA_AS	5	CD-15-00683	traces-0Oeufsb;ILLUMINA;Paired;;NA,traces-0UcNXQv;ILLUMINA;Paired;;NA	Human	Human	Homo sapiens	2014		Europe	Germany						Leibniz Institute DSMZ						2017-08-02	2019-03-07	CLO_AA4384AA	Assembled	124	145500	4316790	Clostridioides difficile;94.68%	92	3077	3.61
CLO_BA3123AA_AS	5	CD-15-00699	traces-0ilsIVH;ILLUMINA;Paired;;NA,traces-0TUwTXC;ILLUMINA;Paired;;NA	Human	Human	Homo sapiens	2013		Europe	Germany						Leibniz Institute DSMZ						2017-08-02	2019-03-07	CLO_AA4399AA	Assembled	117	105423	4328834	Clostridioides difficile;89.52%	117	5540	3.61
CLO_BA3361AA_AS	5	a02	SRR6042370;ILLUMINA;Paired;;SRX3190031	Human	Human	Homo sapiens; stool	2010		North America	United States	Missouri		Saint Louis	38.6	-90.2	The Genome Institute at Washington University School of Medicine		PRJNA350702	SRP116914	SAMN06210582	SRS2517402	2017-09-16	2017-09-15	CLO_AA7861AA	Assembled	116	209784	4278320	Clostridioides difficile;90.58%	83	1046	3.61
CLO_BA3366AA_AS	5	b09	SRR6042365;ILLUMINA;Paired;;SRX3190036	Human	Human	Homo sapiens; stool	2010		North America	United States	Missouri		Saint Louis	38.6	-90.2	The Genome Institute at Washington University School of Medicine		PRJNA350702	SRP116914	SAMN06210596	SRS2517407	2017-09-16	2017-09-15	CLO_AA7856AA	Assembled	150	251639	4358347	Clostridioides difficile;86.53%	83	838	3.61
CLO_BA3375AA_AS	5	e01	SRR6042356;ILLUMINA;Paired;;SRX3190045	Human	Human	Homo sapiens; stool	2010		North America	United States	Missouri		Saint Louis	38.6	-90.2	The Genome Institute at Washington University School of Medicine		PRJNA350702	SRP116914	SAMN06210613	SRS2517416	2017-09-16	2017-09-15	CLO_AA7847AA	Assembled	135	210814	4366002	Clostridioides difficile;90.0%	80	793	3.61
CLO_BA3210AA_AS	6	CD-15-00927	traces-0IsmPQk;ILLUMINA;Paired;;NA,traces-0UzFFig;ILLUMINA;Paired;;NA	Human	Human	Homo sapiens	2014		Europe	Germany						Leibniz Institute DSMZ						2017-08-02	2019-03-07	CLO_AA4492AA	Assembled	128	229569	4107469	Clostridioides difficile;98.61%	63	1188	3.61
CLO_BA0796AA_AS	9	CD-16-00175	traces-0DVYrbL;ILLUMINA;Paired;;NA	Human	Human	Homo sapiens	2015		Europe	Germany						Leibniz Institute DSMZ						2016-12-21	2019-03-07	CLO_AA6860AA	Assembled	58	257895	4141581	Clostridioides difficile;95.18%	69	3902	3.51
CLO_BA3064AA_AS	9	CD-16-00526	traces-0tQVkLD;ILLUMINA;Paired;;NA	Human	Human	Homo sapiens	2010		Europe	Germany						Leibniz Institute DSMZ						2017-06-12	2019-03-07	CLO_AA7729AA	Assembled	100	389387	4193541	Clostridioides difficile;98.24%	46	1083	3.61
CLO_AA0229AA_AS	10	CD105HS16	ERR833672;ILLUMINA;Paired;250;ERX913762	Environment	Soil/Dust				Europe	United Kingdom						KEMRI-Wellcome Trust Research Programme		PRJEB8943	ERP009985	SAMEA3312067	ERS688201	2016-01-07	2015-08-28	CLO_AA0529AA	Assembled	166	397743	4199411	Clostridioides difficile;73.34%	86	1388	3.32
CLO_AA0235AA_AS	10	CD105HS9	ERR833666;ILLUMINA;Paired;250;ERX913756	Environment	Soil/Dust				Europe	United Kingdom						KEMRI-Wellcome Trust Research Programme		PRJEB8943	ERP009985	SAMEA3312063	ERS688197	2016-01-07	2015-08-28	CLO_AA0535AA	Assembled	125	397918	4197651	Clostridioides difficile;75.0%	73	1323	3.32
CLO_AA4585AA_AS	10	C00005172	ERR126287;ILLUMINA;Paired;207;ERX102436						Europe	United Kingdom						University of Oxford		PRJEB3010	ERP001417	SAMEA1487093	ERS139412	2016-07-29	2012-08-28	CLO_AA3435AA	Assembled	80	376109	4202120	Clostridioides difficile;70.09%	88	1847	3.51
CLO_AA7385AA_AS	10	CD-15-01025	traces-0HJaPKa;ILLUMINA;Paired;;NA	Human	Human	Homo sapiens			Europe	Germany						Leibniz Institute DSMZ						2016-09-06	2019-03-07	CLO_AA4563AA	Assembled	98	522590	4176430	Clostridioides difficile;75.0%	77	1622	3.51
CLO_BA3033AA_AS	10	CD-16-00493	traces-0sgfNXz;ILLUMINA;Paired;;NA	Human	Human	Homo sapiens	2008		Europe	Germany						Leibniz Institute DSMZ						2017-06-12	2019-03-07	CLO_AA7698AA	Assembled	18	83173	4169121	Clostridioides difficile;84.62%	118	24872	3.61
CLO_BA3140AA_AS	10	CD-15-00716	traces-0Itlpjm;ILLUMINA;Paired;;NA,traces-0HKPzsu;ILLUMINA;Paired;;NA	Human	Human	Homo sapiens	2013		Europe	Germany						Leibniz Institute DSMZ						2017-08-02	2019-03-07	CLO_AA4416AA	Assembled	154	308668	4246000	Clostridioides difficile;65.85%	87	1092	3.61
CLO_BA3241AA_AS	10	CD-15-00958	traces-0YLuKQE;ILLUMINA;Paired;;NA,traces-0KiHfTc;ILLUMINA;Paired;;NA	Human	Human	Homo sapiens	2014		Europe	Germany						Leibniz Institute DSMZ						2017-08-02	2019-03-07	CLO_AA4518AA	Assembled	132	241879	4119380	Clostridioides difficile;71.62%	74	1047	3.61
CLO_AA4560AA_AS	11	C00000197	ERR126256;ILLUMINA;Paired;200;ERX102405						Europe	United Kingdom						University of Oxford	Ox2017, clade 1	PRJEB3010	ERP001417	SAMEA1487075	ERS139381	2016-07-29	2012-08-28	CLO_AA3460AA	Assembled	70	109170	4208270	Clostridioides difficile;89.76%	149	4465	3.51
CLO_AA4583AA_AS	11	C00004350	ERR126285;ILLUMINA;Paired;200;ERX102434						Europe	United Kingdom						University of Oxford		PRJEB3010	ERP001417	SAMEA1487068	ERS139410	2016-07-29	2012-08-28	CLO_AA3437AA	Assembled	94	191921	4126144	Clostridioides difficile;90.1%	74	2533	3.51
CLO_AA9711AA_AS	11	CD-16-00425	traces-0NliExY;ILLUMINA;Paired;;NA	Human	Human	Homo sapiens	2010		Europe	Germany						Leibniz Institute DSMZ						2016-10-25	2019-03-07	CLO_AA6366AA	Assembled	97	235970	4133561	Clostridioides difficile;88.7%	94	4410	3.51
CLO_AA0241AA_AS	12	CD105HS1	ERR833660;ILLUMINA;Paired;250;ERX913750	Environment	Soil/Dust				Europe	United Kingdom						KEMRI-Wellcome Trust Research Programme		PRJEB8943	ERP009985	SAMEA3312302	ERS688189	2016-01-07	2015-08-28	CLO_AA0541AA	Assembled	126	235657	4273579	Clostridioides difficile;87.86%	95	1177	3.32
CLO_AA1404AA_AS	12	2784	ERR467530;ILLUMINA;Paired;226;ERX433765	Human	Human	human; human faeces	2003		North America	Costa Rica						Wellcome Trust Sanger Institute		PRJEB5034	ERP004392	SAMEA2266758	ERS374227	2016-07-27	2014-05-14	CLO_AA1059AA	Assembled	73	213096	4539257	Clostridioides difficile;86.12%	119	3741	3.51
CLO_AA1408AA_AS	12	2945	ERR467534;ILLUMINA;Paired;226;ERX433769	Human	Human	human; human faeces			North America	Costa Rica						Wellcome Trust Sanger Institute		PRJEB5034	ERP004392	SAMEA2266762	ERS374231	2016-07-27	2014-05-14	CLO_AA1055AA	Assembled	59	213096	4627064	Clostridioides difficile;84.04%	125	3066	3.51
CLO_AA1410AA_AS	12	2992	ERR467536;ILLUMINA;Paired;226;ERX433771	Human	Human	human; human faeces	2009		North America	Costa Rica						Wellcome Trust Sanger Institute		PRJEB5034	ERP004392	SAMEA2266764	ERS374233	2016-07-27	2014-05-14	CLO_AA1053AA	Assembled	70	213097	4572037	Clostridioides difficile;81.28%	122	4332	3.51
CLO_AA1412AA_AS	12	3125	ERR467538;ILLUMINA;Paired;226;ERX433773	Human	Human	human; human faeces	2003		North America	Costa Rica						Wellcome Trust Sanger Institute		PRJEB5034	ERP004392	SAMEA2266766	ERS374235	2016-07-27	2014-05-14	CLO_AA1051AA	Assembled	61	186207	4571013	Clostridioides difficile;82.47%	130	3886	3.51
CLO_AA1413AA_AS	12	3129	ERR467539;ILLUMINA;Paired;226;ERX433774	Human	Human	human; human faeces	2003		North America	Costa Rica						Wellcome Trust Sanger Institute		PRJEB5034	ERP004392	SAMEA2266767	ERS374236	2016-07-27	2014-05-14	CLO_AA1050AA	Assembled	61	206249	4567891	Clostridioides difficile;83.64%	124	3968	3.51
CLO_AA1415AA_AS	12	3137	ERR467541;ILLUMINA;Paired;226;ERX433776	Human	Human	human; human faeces	2003		North America	Costa Rica						Wellcome Trust Sanger Institute		PRJEB5034	ERP004392	SAMEA2266769	ERS374238	2016-07-27	2014-05-14	CLO_AA1048AA	Assembled	63	213089	4539459	Clostridioides difficile;85.12%	125	3443	3.51
CLO_AA1416AA_AS	12	3144	ERR467542;ILLUMINA;Paired;226;ERX433777	Human	Human	human; human faeces	2003		North America	Costa Rica						Wellcome Trust Sanger Institute		PRJEB5034	ERP004392	SAMEA2266770	ERS374239	2016-07-27	2014-05-14	CLO_AA1047AA	Assembled	73	206330	4569931	Clostridioides difficile;81.23%	119	3555	3.51
CLO_AA1417AA_AS	12	3145	ERR467543;ILLUMINA;Paired;226;ERX433778	Human	Human	human; human faeces	2003		North America	Costa Rica						Wellcome Trust Sanger Institute		PRJEB5034	ERP004392	SAMEA2266771	ERS374240	2016-07-27	2014-05-14	CLO_AA1046AA	Assembled	72	213096	4576426	Clostridioides difficile;84.53%	123	3536	3.51
CLO_AA1418AA_AS	12	3147	ERR467544;ILLUMINA;Paired;226;ERX433779	Human	Human	human; human faeces	2003		North America	Costa Rica						Wellcome Trust Sanger Institute		PRJEB5034	ERP004392	SAMEA2266772	ERS374241	2016-07-27	2014-05-14	CLO_AA1045AA	Assembled	71	213087	4572217	Clostridioides difficile;84.41%	132	3856	3.51
CLO_AA1419AA_AS	12	3150	ERR467545;ILLUMINA;Paired;226;ERX433780	Human	Human	human; human faeces	2003		North America	Costa Rica						Wellcome Trust Sanger Institute		PRJEB5034	ERP004392	SAMEA2266773	ERS374242	2016-07-27	2014-05-14	CLO_AA1044AA	Assembled	61	213096	4572269	Clostridioides difficile;82.72%	128	4193	3.51
CLO_AA1420AA_AS	12	5434	ERR467546;ILLUMINA;Paired;226;ERX433781	Human	Human	human; human faeces	2003		North America	Costa Rica						Wellcome Trust Sanger Institute		PRJEB5034	ERP004392	SAMEA2266774	ERS374243	2016-07-27	2014-05-14	CLO_AA1043AA	Assembled	62	206249	4540640	Clostridioides difficile;85.65%	126	3792	3.51
CLO_AA1421AA_AS	12	5436	ERR467547;ILLUMINA;Paired;226;ERX433782	Human	Human	human; human faeces	2003		North America	Costa Rica						Wellcome Trust Sanger Institute		PRJEB5034	ERP004392	SAMEA2266775	ERS374244	2016-07-27	2014-05-14	CLO_AA1042AA	Assembled	59	206330	4570493	Clostridioides difficile;80.13%	127	3874	3.51
CLO_AA1424AA_AS	12	5701	ERR467550;ILLUMINA;Paired;226;ERX433785	Human	Human	human; human faeces	2009		North America	Costa Rica						Wellcome Trust Sanger Institute		PRJEB5034	ERP004392	SAMEA2266778	ERS374247	2016-07-27	2014-05-14	CLO_AA1039AA	Assembled	89	206249	4525301	Clostridioides difficile;85.43%	113	2925	3.51
CLO_AA1426AA_AS	12	5704	ERR467552;ILLUMINA;Paired;226;ERX433787	Human	Human	human; human faeces	2009		North America	Costa Rica						Wellcome Trust Sanger Institute		PRJEB5034	ERP004392	SAMEA2266780	ERS374249	2016-07-27	2014-05-14	CLO_AA1037AA	Assembled	67	214235	4572804	Clostridioides difficile;82.46%	129	4516	3.51
CLO_AA1429AA_AS	12	5707	ERR467555;ILLUMINA;Paired;226;ERX433790	Human	Human	human; human faeces	2009		North America	Costa Rica						Wellcome Trust Sanger Institute		PRJEB5034	ERP004392	SAMEA2266783	ERS374252	2016-07-27	2014-05-14	CLO_AA1034AA	Assembled	57	213096	4539280	Clostridioides difficile;84.36%	134	4279	3.51
CLO_AA1433AA_AS	12	5711	ERR467559;ILLUMINA;Paired;226;ERX433794	Human	Human	human; human faeces	2009		North America	Costa Rica						Wellcome Trust Sanger Institute		PRJEB5034	ERP004392	SAMEA2266787	ERS374256	2016-07-27	2014-05-14	CLO_AA1030AA	Assembled	65	206330	4571865	Clostridioides difficile;82.37%	134	3716	3.51
CLO_AA1439AA_AS	12	5719	ERR467565;ILLUMINA;Paired;226;ERX433800	Human	Human	human; human faeces	2009		North America	Costa Rica						Wellcome Trust Sanger Institute		PRJEB5034	ERP004392	SAMEA2266793	ERS374262	2016-07-27	2014-05-14	CLO_AA1024AA	Assembled	63	206249	4570249	Clostridioides difficile;81.09%	134	3509	3.51
CLO_AA1443AA_AS	12	5734	ERR467569;ILLUMINA;Paired;226;ERX433804	Human	Human	human; human faeces	2003		North America	Costa Rica						Wellcome Trust Sanger Institute		PRJEB5034	ERP004392	SAMEA2266797	ERS374266	2016-07-27	2014-05-14	CLO_AA1020AA	Assembled	51	166134	4535083	Clostridioides difficile;82.72%	130	4192	3.51
CLO_AA1452AA_AS	12	5751	ERR467578;ILLUMINA;Paired;226;ERX433813	Human	Human	human; human faeces	2009		North America	Costa Rica						Wellcome Trust Sanger Institute		PRJEB5034	ERP004392	SAMEA2266806	ERS374275	2016-07-27	2014-05-14	CLO_AA1011AA	Assembled	63	213097	4572392	Clostridioides difficile;82.33%	127	4176	3.51
CLO_AA1455AA_AS	12	5755	ERR467581;ILLUMINA;Paired;226;ERX433816	Human	Human	human; human faeces	2009		North America	Costa Rica						Wellcome Trust Sanger Institute		PRJEB5034	ERP004392	SAMEA2266809	ERS374278	2016-07-27	2014-05-14	CLO_AA1008AA	Assembled	66	206188	4570791	Clostridioides difficile;83.53%	130	4179	3.51
CLO_AA1460AA_AS	12	5761	ERR467586;ILLUMINA;Paired;226;ERX433821	Human	Human	human; human faeces	2009		North America	Costa Rica						Wellcome Trust Sanger Institute		PRJEB5034	ERP004392	SAMEA2266814	ERS374283	2016-07-27	2014-05-14	CLO_AA1003AA	Assembled	64	206249	4516679	Clostridioides difficile;84.12%	116	3394	3.51
CLO_AA1461AA_AS	12	5762	ERR467587;ILLUMINA;Paired;226;ERX433822	Human	Human	human; human faeces	2009		North America	Costa Rica						Wellcome Trust Sanger Institute		PRJEB5034	ERP004392	SAMEA2266815	ERS374284	2016-07-27	2014-05-14	CLO_AA1002AA	Assembled	64	202798	4518310	Clostridioides difficile;84.88%	123	4318	3.51
CLO_AA1462AA_AS	12	5763	ERR467588;ILLUMINA;Paired;226;ERX433823	Human	Human	human; human faeces	2009		North America	Costa Rica						Wellcome Trust Sanger Institute		PRJEB5034	ERP004392	SAMEA2266816	ERS374285	2016-07-27	2014-05-14	CLO_AA1001AA	Assembled	69	186522	4628123	Clostridioides difficile;81.84%	134	2595	3.51
CLO_AA1466AA_AS	12	5767	ERR467592;ILLUMINA;Paired;226;ERX433827	Human	Human	human; human faeces	2009		North America	Costa Rica						Wellcome Trust Sanger Institute		PRJEB5034	ERP004392	SAMEA2266820	ERS374289	2016-07-27	2014-05-14	CLO_AA0997AA	Assembled	59	206330	4568213	Clostridioides difficile;80.1%	134	3683	3.51
CLO_AA1468AA_AS	12	5771	ERR467594;ILLUMINA;Paired;226;ERX433829	Human	Human	human; human faeces	2009		North America	Costa Rica						Wellcome Trust Sanger Institute		PRJEB5034	ERP004392	SAMEA2266822	ERS374291	2016-07-27	2014-05-14	CLO_AA0995AA	Assembled	66	206249	4571139	Clostridioides difficile;80.11%	132	3894	3.51
CLO_AA1469AA_AS	12	5772	ERR467595;ILLUMINA;Paired;226;ERX433830	Human	Human	human; human faeces	2009		North America	Costa Rica						Wellcome Trust Sanger Institute		PRJEB5034	ERP004392	SAMEA2266823	ERS374292	2016-07-27	2014-05-14	CLO_AA0994AA	Assembled	66	206330	4569523	Clostridioides difficile;81.15%	126	3395	3.51
CLO_AA1470AA_AS	12	5774	ERR467596;ILLUMINA;Paired;226;ERX433831	Human	Human	human; human faeces	2009		North America	Costa Rica						Wellcome Trust Sanger Institute		PRJEB5034	ERP004392	SAMEA2266824	ERS374293	2016-07-27	2014-05-14	CLO_AA0993AA	Assembled	67	213097	4571252	Clostridioides difficile;84.32%	125	4099	3.51
CLO_AA1475AA_AS	12	6275	ERR467601;ILLUMINA;Paired;226;ERX433836	Human	Human	human; human faeces	2012		North America	Costa Rica						Wellcome Trust Sanger Institute		PRJEB5034	ERP004392	SAMEA2266829	ERS374298	2016-07-27	2014-05-14	CLO_AA0988AA	Assembled	67	200633	4540235	Clostridioides difficile;86.04%	122	4457	3.51
CLO_AA1476AA_AS	12	6276	ERR467602;ILLUMINA;Paired;226;ERX433837	Human	Human	human; human faeces	2012		North America	Costa Rica						Wellcome Trust Sanger Institute		PRJEB5034	ERP004392	SAMEA2266830	ERS374299	2016-07-27	2014-05-14	CLO_AA0987AA	Assembled	67	213096	4552949	Clostridioides difficile;83.43%	129	2875	3.51
CLO_AA1481AA_AS	12	6281	ERR467607;ILLUMINA;Paired;226;ERX433842	Human	Human	human; human faeces	2012		North America	Costa Rica						Wellcome Trust Sanger Institute		PRJEB5034	ERP004392	SAMEA2266835	ERS374304	2016-07-27	2014-05-14	CLO_AA0982AA	Assembled	63	213097	4572689	Clostridioides difficile;82.16%	127	4884	3.51
CLO_AA1484AA_AS	12	6285	ERR467610;ILLUMINA;Paired;226;ERX433845	Human	Human	human; human faeces	2012		North America	Costa Rica						Wellcome Trust Sanger Institute		PRJEB5034	ERP004392	SAMEA2266838	ERS374307	2016-07-27	2014-05-14	CLO_AA0979AA	Assembled	67	206249	4570397	Clostridioides difficile;83.81%	132	3374	3.51
CLO_AA4564AA_AS	12	C00000526	ERR126261;ILLUMINA;Paired;200;ERX102410						Europe	United Kingdom						University of Oxford		PRJEB3010	ERP001417	SAMEA1487088	ERS139386	2016-07-29	2012-08-28	CLO_AA3456AA	Assembled	151	209313	4238933	Clostridioides difficile;87.69%	109	2036	3.51
CLO_AA4565AA_AS	12	C00000529	ERR126262;ILLUMINA;Paired;200;ERX102411						Europe	United Kingdom						University of Oxford		PRJEB3010	ERP001417	SAMEA1487070	ERS139387	2016-07-29	2012-08-28	CLO_AA3455AA	Assembled	104	193099	4395442	Clostridioides difficile;83.2%	124	1335	3.51
CLO_AA4578AA_AS	12	C00002479	ERR126278;ILLUMINA;Paired;200;ERX102427						Europe	United Kingdom						University of Oxford		PRJEB3010	ERP001417	SAMEA1487076	ERS139403	2016-07-29	2012-08-28	CLO_AA3442AA	Assembled	100	106317	4370263	Clostridioides difficile;77.42%	174	8772	3.51
CLO_AA7535AA_AS	12	C00000483	ERR232385;ILLUMINA;Paired;200;ERX206935	Human	Human		2006		Europe	United Kingdom	Oxford					University of Oxford		PRJEB1483	ERP002256	SAMEA2052297	ERS216167	2016-10-24	2013-11-25	CLO_AA4833AA	Assembled	71	125303	4271628	Clostridioides difficile;97.9%	116	3091	3.51
CLO_AA9699AA_AS	12	CD-15-00004	traces-0emGXxX;ILLUMINA;Paired;;NA	ND	ND											Leibniz Institute DSMZ						2016-10-25	2019-03-07	CLO_AA6354AA	Assembled	58	189111	4481820	Clostridioides difficile;82.82%	116	4133	3.51
CLO_AA9713AA_AS	12	CD-16-00427	traces-0qjAJQz;ILLUMINA;Paired;;NA	Human	Human	Homo sapiens	2010		Europe	Germany						Leibniz Institute DSMZ						2016-10-25	2019-03-07	CLO_AA6368AA	Assembled	76	261379	4295900	Clostridioides difficile;94.63%	77	2975	3.51
CLO_BA0346AA_AS	12	630	GCF_000009205;Complete Genome;;;	Human	Human		1982		Europe	Switzerland						European Bioinformatics Institute		PRJNA57679		SAMEA1705932	ERS000041	2016-10-26	2006-09-20	CLO_AA6490AA	Assembled	1	4290252	4298133		2	0	NaN
CLO_BA3001AA_AS	12	CD-16-00124	traces-0HHVdTK;ILLUMINA;Paired;;NA,traces-0eSPClG;ILLUMINA;Paired;;NA	Human	Human	Homo sapiens	2015		Europe	Germany						Leibniz Institute DSMZ						2017-06-06	2019-03-07	CLO_AA6809AA	Assembled	58	225547	4193296	Clostridioides difficile;100.0%	63	2567	3.61
CLO_BA3014AA_AS	12	CD-16-00142	traces-0IcQLde;ILLUMINA;Paired;;NA,traces-0VGkNrv;ILLUMINA;Paired;;NA	Human	Human	Homo sapiens	2015		Europe	Germany						Leibniz Institute DSMZ						2017-06-06	2019-03-07	CLO_AA6827AA	Assembled	38	187201	4292601	Clostridioides difficile;83.53%	133	6337	3.61
CLO_BA3079AA_AS	12	CD-15-00650	traces-0LITiGp;ILLUMINA;Paired;;NA,traces-0ZBsfEJ;ILLUMINA;Paired;;NA	Human	Human	Homo sapiens	2013		Europe	Germany						Leibniz Institute DSMZ						2017-08-02	2019-03-07	CLO_AA4355AA	Assembled	101	168428	4180555	Clostridioides difficile;100.0%	73	3177	3.61
CLO_BA3080AA_AS	12	CD-15-00651	traces-0ZdVKrN;ILLUMINA;Paired;;NA,traces-0aYImhQ;ILLUMINA;Paired;;NA,traces-0jxhHNV;ILLUMINA;Paired;;NA,traces-0LnjrLW;ILLUMINA;Paired;;NA,traces-0qexeec;ILLUMINA;Paired;;NA	Human	Human	Homo sapiens	2013		Europe	Germany						Leibniz Institute DSMZ						2017-08-02	2019-03-07	CLO_AA6752AA	Assembled	150	215912	4185448	Clostridioides difficile;98.93%	76	1369	3.61
CLO_BA3191AA_AS	12	CD-15-00884	traces-0yBBfTM;ILLUMINA;Paired;;NA,traces-0Zodznw;ILLUMINA;Paired;;NA,traces-0vdAPtL;ILLUMINA;Paired;;NA,traces-0fgWfeT;ILLUMINA;Paired;;NA,traces-0wVNmqn;ILLUMINA;Paired;;NA	Human	Human	Homo sapiens	2014		Europe	Germany						Leibniz Institute DSMZ						2017-08-02	2019-03-07	CLO_AA4290AA	Assembled	175	93352	4323690	Clostridioides difficile;96.68%	147	6808	3.61
CLO_BA3194AA_AS	12	CD-15-00887	traces-0htsHyT;ILLUMINA;Paired;;NA,traces-0gIkcLN;ILLUMINA;Paired;;NA	Human	Human	Homo sapiens	2014		Europe	Germany						Leibniz Institute DSMZ						2017-08-02	2019-03-07	CLO_AA4256AA	Assembled	176	186210	4282688	Clostridioides difficile;86.0%	125	2169	3.61
CLO_AA4550AA_AS	13	C00000061	ERR126244;ILLUMINA;Paired;200;ERX102393						Europe	United Kingdom						University of Oxford		PRJEB3010	ERP001417	SAMEA1487083	ERS139369	2016-07-29	2012-08-28	CLO_AA3470AA	Assembled	42	30740	4243495	Clostridioides difficile;99.46%	266	15933	3.51
CLO_AA0240AA_AS	14	CD105HS4	ERR833661;ILLUMINA;Paired;250;ERX913751	Environment	Soil/Dust				Europe	United Kingdom						KEMRI-Wellcome Trust Research Programme		PRJEB8943	ERP009985	SAMEA3312056	ERS688190	2016-01-07	2015-08-28	CLO_AA0540AA	Assembled	84	238935	4312897	Clostridioides difficile;99.02%	75	2197	3.32
CLO_AA4557AA_AS	14	C00000160	ERR126252;ILLUMINA;Paired;200;ERX102401	Human	Human		2008		Europe	United Kingdom	England	Oxfordshire	Oxford			University of Oxford	Ox1463	ERP001417	ERP001417	SAMEA1487082	ERS139377	2016-07-29	2012-08-28	CLO_AA3463AA	Assembled	71	138873	4158724	Clostridioides difficile;95.78%	121	3720	3.51
CLO_AA4603AA_AS	14	C00006325	ERR126292;ILLUMINA;Paired;327;ERX102441						Europe	United Kingdom						University of Oxford		PRJEB3010	ERP001417	SAMEA1487091	ERS139417	2016-07-29	2012-08-28	CLO_AA3417AA	Assembled	98	204740	4177819	Clostridioides difficile;80.48%	93	1302	3.51
CLO_AA7032AA_AS	14	CD-16-00035	traces-0WdBJrA;ILLUMINA;Paired;;NA,traces-0bVKaKn;ILLUMINA;Paired;;NA	Human	Human				Europe	Germany						Leibniz Institute DSMZ						2016-09-05	2019-03-07	CLO_AA4309AA	Assembled	111	81016	4134791	Clostridioides difficile;99.2%	113	7296	3.51
CLO_AA7033AA_AS	14	CD-16-00036	traces-0ZbzPGi;ILLUMINA;Paired;;NA,traces-0DqVGmW;ILLUMINA;Paired;;NA	Human	Human				Europe	Germany						Leibniz Institute DSMZ						2016-09-05	2019-03-07	CLO_AA4310AA	Assembled	133	133340	4065477	Clostridioides difficile;100.0%	57	3138	3.51
CLO_AA7034AA_AS	14	CD-16-00037	traces-0tHcQCN;ILLUMINA;Paired;;NA,traces-0sFPlir;ILLUMINA;Paired;;NA	Human	Human				Europe	Germany						Leibniz Institute DSMZ						2016-09-05	2019-03-07	CLO_AA4311AA	Assembled	90	51474	4273070	Clostridioides difficile;96.75%	156	10804	3.51
CLO_AA7035AA_AS	14	CD-16-00038	traces-0pWRsNY;ILLUMINA;Paired;;NA,traces-0xdCXEx;ILLUMINA;Paired;;NA	Human	Human				Europe	Germany						Leibniz Institute DSMZ						2016-09-05	2019-03-07	CLO_AA4312AA	Assembled	104	35950	4298310	Clostridioides difficile;96.98%	247	17835	3.51
CLO_AA7036AA_AS	14	CD-16-00039	traces-0DtMYlb;ILLUMINA;Paired;;NA,traces-0mFlbQV;ILLUMINA;Paired;;NA	Human	Human				Europe	Germany						Leibniz Institute DSMZ						2016-09-05	2019-03-07	CLO_AA4313AA	Assembled	78	41017	4205521	Clostridioides difficile;99.54%	207	18029	3.51
CLO_AA7037AA_AS	14	CD-16-00041	traces-0uGmJLY;ILLUMINA;Paired;;NA,traces-0MpmTqW;ILLUMINA;Paired;;NA	Human	Human				Europe	Germany						Leibniz Institute DSMZ						2016-09-05	2019-03-07	CLO_AA4314AA	Assembled	110	215936	4226852	Clostridioides difficile;95.51%	77	1524	3.51
CLO_AA7038AA_AS	14	CD-16-00042	traces-0AaEkgj;ILLUMINA;Paired;;NA,traces-0YwpdoT;ILLUMINA;Paired;;NA	Human	Human				Europe	Germany						Leibniz Institute DSMZ						2016-09-05	2019-03-07	CLO_AA4315AA	Assembled	262	215997	4152956	Clostridioides difficile;98.75%	62	1725	3.51
CLO_AA7039AA_AS	14	CD-16-00043	traces-0XwOWPT;ILLUMINA;Paired;;NA,traces-0RoqSOX;ILLUMINA;Paired;;NA	Human	Human				Europe	Germany						Leibniz Institute DSMZ						2016-09-05	2019-03-07	CLO_AA4316AA	Assembled	138	135610	4311220	Clostridioides difficile;97.09%	78	2942	3.51
CLO_AA7040AA_AS	14	CD-16-00044	traces-0rneuDk;ILLUMINA;Paired;;NA,traces-0sOyZcf;ILLUMINA;Paired;;NA	Human	Human				Europe	Germany						Leibniz Institute DSMZ						2016-09-05	2019-03-07	CLO_AA4317AA	Assembled	188	198072	4112484	Clostridioides difficile;85.57%	80	1481	3.51
CLO_AA7355AA_AS	14	CD-15-00993	traces-0qSPUVb;ILLUMINA;Paired;;NA	Human	Human	Homo sapiens			Europe	Germany						Leibniz Institute DSMZ						2016-09-06	2019-03-07	CLO_AA4533AA	Assembled	44	158817	4196622	Clostridioides difficile;98.65%	74	8949	3.51
CLO_AA7376AA_AS	14	CD-15-01015	traces-0KgQfvk;ILLUMINA;Paired;;NA	Human	Human	Homo sapiens			Europe	Germany						Leibniz Institute DSMZ						2016-09-06	2019-03-07	CLO_AA4554AA	Assembled	85	188026	4153821	Clostridioides difficile;88.55%	82	2630	3.51
CLO_AA7377AA_AS	14	CD-15-01016	traces-0dNAJwi;ILLUMINA;Paired;;NA	Human	Human	Homo sapiens			Europe	Germany						Leibniz Institute DSMZ						2016-09-06	2019-03-07	CLO_AA4555AA	Assembled	94	215408	4139762	Clostridioides difficile;100.0%	57	1854	3.51
CLO_AA7384AA_AS	14	CD-15-01024	traces-0PINNjZ;ILLUMINA;Paired;;NA	Human	Human	Homo sapiens			Europe	Germany						Leibniz Institute DSMZ						2016-09-06	2019-03-07	CLO_AA4562AA	Assembled	90	194834	4114240	Clostridioides difficile;96.43%	69	2426	3.51
CLO_AA9725AA_AS	14	CD-16-00439	traces-0bztDAj;ILLUMINA;Paired;;NA	Human	Human	Homo sapiens	2009		Europe	Germany						Leibniz Institute DSMZ						2016-10-25	2019-03-07	CLO_AA6380AA	Assembled	54	240581	4378608	Clostridioides difficile;98.76%	70	3826	3.51
CLO_BA0158AA_AS	14	CD-15-00005	traces-0MpKGuE;ILLUMINA;Paired;;NA	ND	ND											Leibniz Institute DSMZ						2016-10-25	2019-03-07	CLO_AA6355AA	Assembled	105	235235	4188678	Clostridioides difficile;88.89%	83	2835	3.51
CLO_BA0217AA_AS	14	CD-15-00994	traces-0eXwzaI;ILLUMINA;Paired;;NA,traces-0mxDYPi;ILLUMINA;Paired;;NA,traces-0KgmMHz;ILLUMINA;Paired;;NA	Human	Human	Homo sapiens			Europe	Germany						Leibniz Institute DSMZ						2016-09-06	2019-03-07	CLO_AA4298AA	Assembled	37	40360	4132198	Clostridioides difficile;98.17%	215	26868	3.51
CLO_BA0447AA_AS	14	7	ERR1307015;ILLUMINA;Paired;100;ERX1378638	Human	Human	Homo sapiens; Healthcare system	2012	12	Oceania	Australia						Tom Riley		PRJEB12970	ERP014505	SAMEA3891616	ERS1078750	2016-12-16	2016-12-15	CLO_AA6545AA	Assembled	238	216010	4084889	Clostridioides difficile;99.01%	69	1802	3.51
CLO_BA0448AA_AS	14	6	ERR1307014;ILLUMINA;Paired;100;ERX1378637	Livestock	Swine	Sus scrofa domesticus; Piggery	2012	12	Oceania	Australia						Tom Riley		PRJEB12970	ERP014505	SAMEA3891615	ERS1078749	2016-12-16	2016-12-15	CLO_AA6546AA	Assembled	188	204449	4333944	Clostridioides difficile;100.0%	74	3218	3.51
CLO_BA0449AA_AS	14	5	ERR1307013;ILLUMINA;Paired;100;ERX1378636	Livestock	Swine	Sus scrofa domesticus; Piggery	2012	12	Oceania	Australia						Tom Riley		PRJEB12970	ERP014505	SAMEA3891614	ERS1078748	2016-12-16	2016-12-15	CLO_AA6547AA	Assembled	162	138312	4290449	Clostridioides difficile;98.96%	85	7812	3.51
CLO_BA0450AA_AS	14	4	ERR1307012;ILLUMINA;Paired;100;ERX1378635	Livestock	Swine	Sus scrofa domesticus; Piggery	2012	12	Oceania	Australia						Tom Riley		PRJEB12970	ERP014505	SAMEA3891613	ERS1078747	2016-12-16	2016-12-15	CLO_AA6548AA	Assembled	181	137896	4306022	Clostridioides difficile;96.24%	80	1982	3.51
CLO_BA0451AA_AS	14	3	ERR1307011;ILLUMINA;Paired;100;ERX1378634	Livestock	Swine	Sus scrofa domesticus; Piggery	2012	4	Oceania	Australia						Tom Riley		PRJEB12970	ERP014505	SAMEA3891612	ERS1078746	2016-12-16	2016-12-15	CLO_AA6549AA	Assembled	198	131401	4351100	Clostridioides difficile;95.75%	113	4874	3.51
CLO_BA0452AA_AS	14	2	ERR1307010;ILLUMINA;Paired;100;ERX1378633	Livestock	Swine	Sus scrofa domesticus; Piggery	2012	4	Oceania	Australia						Tom Riley		PRJEB12970	ERP014505	SAMEA3891611	ERS1078745	2016-12-16	2016-12-15	CLO_AA6550AA	Assembled	171	67609	3849611	Clostridioides difficile;93.75%	137	17295	3.51
CLO_BA0453AA_AS	14	1	ERR1307009;ILLUMINA;Paired;100;ERX1378632	Livestock	Swine	Sus scrofa domesticus; Piggery	2012	4	Oceania	Australia						Tom Riley		PRJEB12970	ERP014505	SAMEA3891610	ERS1078744	2016-12-16	2016-12-15	CLO_AA6551AA	Assembled	179	121190	4374680	Clostridioides difficile;87.94%	114	4584	3.51
CLO_BA0454AA_AS	14	8	ERR1307016;ILLUMINA;Paired;100;ERX1378639	Human	Human	Homo sapiens; Healthcare system	2013	1	Oceania	Australia						Tom Riley		PRJEB12970	ERP014505	SAMEA3891617	ERS1078751	2016-12-16	2016-12-15	CLO_AA6544AA	Assembled	213	215254	4164624	Clostridioides difficile;95.24%	89	1825	3.51
CLO_BA0455AA_AS	14	9	ERR1307017;ILLUMINA;Paired;100;ERX1378640	Human	Human	Homo sapiens; Healthcare system	2013	1	Oceania	Australia						Tom Riley		PRJEB12970	ERP014505	SAMEA3891618	ERS1078752	2016-12-16	2016-12-15	CLO_AA6543AA	Assembled	212	208809	4143145	Clostridioides difficile;94.97%	98	4185	3.51
CLO_BA0456AA_AS	14	10	ERR1307018;ILLUMINA;Paired;100;ERX1378641	Human	Human	Homo sapiens; Healthcare system	2013	3	Oceania	Australia						Tom Riley		PRJEB12970	ERP014505	SAMEA3891619	ERS1078753	2016-12-16	2016-12-15	CLO_AA6542AA	Assembled	180	133189	4228611	Clostridioides difficile;96.64%	105	5403	3.51
CLO_BA0457AA_AS	14	11	ERR1307019;ILLUMINA;Paired;100;ERX1378642	Human	Human	Homo sapiens; Healthcare system	2013	3	Oceania	Australia						Tom Riley		PRJEB12970	ERP014505	SAMEA3891620	ERS1078754	2016-12-16	2016-12-15	CLO_AA6541AA	Assembled	202	229456	4188717	Clostridioides difficile;97.02%	58	785	3.51
CLO_BA0458AA_AS	14	12	ERR1307020;ILLUMINA;Paired;100;ERX1378643	Human	Human	Homo sapiens; Healthcare system	2013	3	Oceania	Australia						Tom Riley		PRJEB12970	ERP014505	SAMEA3891621	ERS1078755	2016-12-16	2016-12-15	CLO_AA6540AA	Assembled	211	183305	4314133	Clostridioides difficile;99.67%	103	24292	3.51
CLO_BA0459AA_AS	14	13	ERR1307021;ILLUMINA;Paired;100;ERX1378644	Human	Human	Homo sapiens; Healthcare system	2013	3	Oceania	Australia						Tom Riley		PRJEB12970	ERP014505	SAMEA3891622	ERS1078756	2016-12-16	2016-12-15	CLO_AA6539AA	Assembled	190	135945	4252950	Clostridioides difficile;89.57%	102	2642	3.51
CLO_BA0460AA_AS	14	14	ERR1307022;ILLUMINA;Paired;100;ERX1378645	Human	Human	Homo sapiens; Healthcare system	2013	4	Oceania	Australia						Tom Riley		PRJEB12970	ERP014505	SAMEA3891623	ERS1078757	2016-12-16	2016-12-15	CLO_AA6538AA	Assembled	230	229455	4152831	Clostridioides difficile;95.0%	63	675	3.51
CLO_BA0461AA_AS	14	15	ERR1307023;ILLUMINA;Paired;100;ERX1378646	Livestock	Swine	Sus scrofa domesticus; Piggery	2012	6	Oceania	Australia						Tom Riley		PRJEB12970	ERP014505	SAMEA3891624	ERS1078758	2016-12-16	2016-12-15	CLO_AA6537AA	Assembled	197	196183	4358849	Clostridioides difficile;86.63%	156	4445	3.51
CLO_BA0462AA_AS	14	16	ERR1307024;ILLUMINA;Paired;100;ERX1378647	Livestock	Swine	Sus scrofa domesticus; Piggery	2012	6	Oceania	Australia						Tom Riley		PRJEB12970	ERP014505	SAMEA3891625	ERS1078759	2016-12-16	2016-12-15	CLO_AA6536AA	Assembled	225	198185	4313901	Clostridioides difficile;92.6%	127	5917	3.51
CLO_BA0463AA_AS	14	17	ERR1307025;ILLUMINA;Paired;100;ERX1378648	Human	Human	Homo sapiens; Healthcare system	2012	11	Oceania	Australia						Tom Riley		PRJEB12970	ERP014505	SAMEA3891626	ERS1078760	2016-12-16	2016-12-15	CLO_AA6535AA	Assembled	221	230931	4235580	Clostridioides difficile;99.16%	69	1911	3.51
CLO_BA0464AA_AS	14	18	ERR1307026;ILLUMINA;Paired;100;ERX1378649	Human	Human	Homo sapiens; Healthcare system	2012	11	Oceania	Australia						Tom Riley		PRJEB12970	ERP014505	SAMEA3891627	ERS1078761	2016-12-16	2016-12-15	CLO_AA6534AA	Assembled	201	205503	4172602	Clostridioides difficile;95.78%	85	2302	3.51
CLO_BA0465AA_AS	14	19	ERR1307027;ILLUMINA;Paired;100;ERX1378650	Human	Human	Homo sapiens; Healthcare system	2012	11	Oceania	Australia						Tom Riley		PRJEB12970	ERP014505	SAMEA3891628	ERS1078762	2016-12-16	2016-12-15	CLO_AA6533AA	Assembled	197	199516	4249960	Clostridioides difficile;99.18%	83	8837	3.51
CLO_BA0466AA_AS	14	20	ERR1307028;ILLUMINA;Paired;100;ERX1378651	Human	Human	Homo sapiens; Healthcare system	2012	11	Oceania	Australia						Tom Riley		PRJEB12970	ERP014505	SAMEA3891629	ERS1078763	2016-12-16	2016-12-15	CLO_AA6532AA	Assembled	182	117363	4392505	Clostridioides difficile;88.12%	145	5950	3.51
CLO_BA0467AA_AS	14	21	ERR1307029;ILLUMINA;Paired;100;ERX1378652	Human	Human	Homo sapiens; Healthcare system	2012	12	Oceania	Australia						Tom Riley		PRJEB12970	ERP014505	SAMEA3891630	ERS1078764	2016-12-16	2016-12-15	CLO_AA6531AA	Assembled	177	131982	4102859	Clostridioides difficile;92.5%	80	5121	3.51
CLO_BA0468AA_AS	14	22	ERR1307030;ILLUMINA;Paired;100;ERX1378653	Human	Human	Homo sapiens; Healthcare system	2012	12	Oceania	Australia						Tom Riley		PRJEB12970	ERP014505	SAMEA3891631	ERS1078765	2016-12-16	2016-12-15	CLO_AA6530AA	Assembled	214	204072	4212923	Clostridioides difficile;98.1%	76	2764	3.51
CLO_BA0469AA_AS	14	23	ERR1307031;ILLUMINA;Paired;100;ERX1378654	Livestock	Swine	Sus scrofa domesticus; Piggery	2012	4	Oceania	Australia						Tom Riley		PRJEB12970	ERP014505	SAMEA3891632	ERS1078766	2016-12-16	2016-12-15	CLO_AA6529AA	Assembled	175	125994	4323377	Clostridioides difficile;91.87%	106	5615	3.51
CLO_BA0470AA_AS	14	24	ERR1307032;ILLUMINA;Paired;100;ERX1378655	Livestock	Swine	Sus scrofa domesticus; Piggery	2012	4	Oceania	Australia						Tom Riley		PRJEB12970	ERP014505	SAMEA3891633	ERS1078767	2016-12-16	2016-12-15	CLO_AA6528AA	Assembled	153	79598	4425995	Clostridioides difficile;80.17%	181	9925	3.51
CLO_BA0471AA_AS	14	25	ERR1307033;ILLUMINA;Paired;100;ERX1378656	Human	Human	Homo sapiens; Healthcare system	2012	12	Oceania	Australia						Tom Riley		PRJEB12970	ERP014505	SAMEA3891634	ERS1078768	2016-12-16	2016-12-15	CLO_AA6527AA	Assembled	341	151245	4112271	Clostridioides difficile;99.22%	81	5466	3.51
CLO_BA0477AA_AS	14	31	ERR1307039;ILLUMINA;Paired;250;ERX1378662	Livestock	Swine	Sus scrofa domesticus; Piggery	2012	8	Oceania	Australia						Tom Riley		PRJEB12970	ERP014505	SAMEA3891640	ERS1078774	2016-12-16	2016-12-15	CLO_AA6521AA	Assembled	15	19869	4136765	Clostridioides difficile;98.44%	496	297018	3.51
CLO_BA0483AA_AS	14	37	ERR1307045;ILLUMINA;Paired;250;ERX1378668	Human	Human	Homo sapiens; Healthcare system	2012	11	Oceania	Australia						Tom Riley		PRJEB12970	ERP014505	SAMEA3891646	ERS1078780	2016-12-16	2016-12-15	CLO_AA6515AA	Assembled	39	78505	4255460	Clostridioides difficile;95.98%	249	79259	3.51
CLO_BA0486AA_AS	14	40	ERR1307048;ILLUMINA;Paired;250;ERX1378671	Human	Human	Homo sapiens; Healthcare system	2012	11	Oceania	Australia						Tom Riley		PRJEB12970	ERP014505	SAMEA3891649	ERS1078783	2016-12-16	2016-12-15	CLO_AA6512AA	Assembled	36	88758	3903638	Clostridioides difficile;96.27%	223	85369	3.51
CLO_BA0784AA_AS	14	CD-16-00163	traces-0SvHnNY;ILLUMINA;Paired;;NA	Human	Human	Homo sapiens	2015		Europe	Germany						Leibniz Institute DSMZ						2016-12-21	2019-03-07	CLO_AA6848AA	Assembled	113	203888	4145625	Clostridioides difficile;100.0%	74	2940	3.51
CLO_BA0798AA_AS	14	CD-16-00177	traces-0IrVMMA;ILLUMINA;Paired;;NA	Human	Human	Homo sapiens	2015		Europe	Germany						Leibniz Institute DSMZ						2016-12-21	2019-03-07	CLO_AA6862AA	Assembled	129	120590	4206260	Clostridioides difficile;94.52%	136	7567	3.51
CLO_BA1535AA_AS	14	CD-17-00003	traces-0AKEDst;ILLUMINA;Paired;;NA	Human	Human	Homo sapiens	2015		Europe	Spain						Leibniz Institute DSMZ						2017-02-28	2018-01-01	CLO_AA7226AA	Assembled	84	200309	4134901	Clostridioides difficile;88.13%	58	991	3.61
CLO_BA1572AA_AS	14	CD-17-00041	traces-0hrhCgW;ILLUMINA;Paired;;NA	Human	Human	Homo sapiens	2015		Europe	Spain						Leibniz Institute DSMZ						2017-02-28	2018-01-01	CLO_AA7263AA	Assembled	243	204790	4108359	Clostridioides difficile;98.88%	76	1070	3.61
CLO_BA1605AA_AS	14	CD-17-00074	traces-0zFQMbV;ILLUMINA;Paired;;NA	Human	Human	Homo sapiens	2014		Europe	Spain						Leibniz Institute DSMZ						2017-02-28	2018-01-01	CLO_AA7296AA	Assembled	129	205708	4404508	Clostridioides difficile;69.74%	101	2241	3.61
CLO_BA1606AA_AS	14	CD-17-00075	traces-0SbFjva;ILLUMINA;Paired;;NA	Human	Human	Homo sapiens	2014		Europe	Spain						Leibniz Institute DSMZ						2017-02-28	2018-01-01	CLO_AA7297AA	Assembled	73	215050	4256513	Clostridioides difficile;93.88%	49	1008	3.61
CLO_BA1640AA_AS	14	CD-17-00110	traces-0TwOPFE;ILLUMINA;Paired;;NA	Human	Human	Homo sapiens	2016		Europe	Spain						Leibniz Institute DSMZ						2017-02-28	2018-01-01	CLO_AA7331AA	Assembled	131	215776	4142473	Clostridioides difficile;100.0%	56	1564	3.61
CLO_BA1668AA_AS	14	CD-17-00138	traces-0vBBuJe;ILLUMINA;Paired;;NA	Human	Human	Homo sapiens	2016		Europe	Spain						Leibniz Institute DSMZ						2017-02-28	2018-01-01	CLO_AA7359AA	Assembled	134	203632	4124040	Clostridioides difficile;94.23%	81	1913	3.61
CLO_BA1769AA_AS	14	CD-15-00641	traces-0evEGQZ;ILLUMINA;Paired;;NA,traces-0GFBrXp;ILLUMINA;Paired;;NA,traces-0ibaijz;ILLUMINA;Paired;;NA,traces-0oqErWs;ILLUMINA;Paired;;NA	Human	Human	Homo sapiens	2013		Europe	Germany						Leibniz Institute DSMZ						2017-03-02	2019-03-07	CLO_AA6744AA	Assembled	72	114649	4261850	Clostridioides difficile;98.46%	120	10473	3.61
CLO_BA1770AA_AS	14	CD-15-00645	traces-0YqRepP;ILLUMINA;Paired;;NA,traces-0PrgotC;ILLUMINA;Paired;;NA,traces-0hCXioG;ILLUMINA;Paired;;NA,traces-0YkohzZ;ILLUMINA;Paired;;NA	Human	Human	Homo sapiens	2013		Europe	Germany						Leibniz Institute DSMZ						2017-03-02	2019-03-07	CLO_AA6748AA	Assembled	128	202296	4091836	Clostridioides difficile;98.83%	74	1978	3.61
CLO_BA1787AA_AS	14	CD-15-00632	traces-0euldSe;ILLUMINA;Paired;;NA,traces-0wXeDKg;ILLUMINA;Paired;;NA,traces-0xNJeWS;ILLUMINA;Paired;;NA,traces-0kQusDQ;ILLUMINA;Paired;;NA,traces-0rtncPJ;ILLUMINA;Paired;;NA	Human	Human	Homo sapiens	2013		Europe	Germany						Leibniz Institute DSMZ						2017-03-02	2019-03-07	CLO_AA6735AA	Assembled	194	83722	4145495	Clostridioides difficile;98.07%	137	10594	3.61
CLO_BA1877AA_AS	14	CD-16-00111	traces-0aJWgeY;ILLUMINA;Paired;;NA,traces-0ipysiH;ILLUMINA;Paired;;NA,traces-0BOpFBo;ILLUMINA;Paired;;NA,traces-0OyaRdT;ILLUMINA;Paired;;NA	Human	Human	Homo sapiens	2015		Europe	Germany						Leibniz Institute DSMZ						2017-03-02	2019-03-07	CLO_AA6796AA	Assembled	72	192463	4185163	Clostridioides difficile;97.38%	75	2149	3.61
CLO_BA1902AA_AS	14	CD-16-00183	traces-0ePCaQO;ILLUMINA;Paired;;NA,traces-0saoRCa;ILLUMINA;Paired;;NA,traces-0ZdBUVa;ILLUMINA;Paired;;NA	Human	Human	Homo sapiens	2016		Europe	Germany						Leibniz Institute DSMZ						2017-03-02	2019-03-07	CLO_AA6868AA	Assembled	47	138095	4112517	Clostridioides difficile;100.0%	112	8732	3.61
CLO_BA1903AA_AS	14	CD-16-00182	traces-0mSGUlP;ILLUMINA;Paired;;NA,traces-0fnSbsS;ILLUMINA;Paired;;NA,traces-0nkwzsC;ILLUMINA;Paired;;NA	Human	Human	Homo sapiens	2016		Europe	Germany						Leibniz Institute DSMZ						2017-03-02	2019-03-07	CLO_AA6867AA	Assembled	83	216828	4304462	Clostridioides difficile;96.66%	75	2885	3.61
CLO_BA1905AA_AS	14	CD-16-00097	traces-0ZeCKTY;ILLUMINA;Paired;;NA,traces-0imDhiI;ILLUMINA;Paired;;NA	Human	Human	Homo sapiens	2015		Europe	Germany						Leibniz Institute DSMZ						2017-03-02	2019-03-07	CLO_AA6782AA	Assembled	46	149316	4289634	Clostridioides difficile;93.82%	99	5527	3.61
CLO_BA1907AA_AS	14	CD-16-00094	traces-0zTuoqg;ILLUMINA;Paired;;NA,traces-0BIZfUQ;ILLUMINA;Paired;;NA,traces-0VKKzEq;ILLUMINA;Paired;;NA,traces-0SgnVaF;ILLUMINA;Paired;;NA	Human	Human	Homo sapiens	2015		Europe	Germany						Leibniz Institute DSMZ						2017-03-02	2019-03-07	CLO_AA6779AA	Assembled	76	199375	4311734	Clostridioides difficile;96.83%	62	2382	3.61
CLO_BA2904AA_AS	14	CD-17-00197	traces-0SDAXyZ;ILLUMINA;Paired;;NA,traces-0lLXlak;ILLUMINA;Paired;;NA	Human	Human	Homo sapiens	2015		Europe	Spain						Leibniz Institute DSMZ						2017-04-20	2018-01-01	CLO_AA7410AA	Assembled	87	199375	4303855	Clostridioides difficile;96.92%	91	2580	3.61
CLO_BA2917AA_AS	14	CD-17-00639	traces-0pvFKrn;ILLUMINA;Paired;;NA	Human	Human	Homo sapiens	2016		Europe	Spain						Leibniz Institute DSMZ						2017-04-20	2018-01-01	CLO_AA7635AA	Assembled	75	194257	4197438	Clostridioides difficile;95.92%	85	2789	3.61
CLO_BA2923AA_AS	14	CD-17-00645	traces-0dAvDiO;ILLUMINA;Paired;;NA	Human	Human	Homo sapiens	2016		Europe	Spain						Leibniz Institute DSMZ						2017-04-20	2018-01-01	CLO_AA7641AA	Assembled	35	132604	4074843	Clostridioides difficile;98.95%	87	12913	3.61
CLO_BA2999AA_AS	14	CD-16-00121	traces-0LRiZTc;ILLUMINA;Paired;;NA,traces-0LvaAqF;ILLUMINA;Paired;;NA	Human	Human	Homo sapiens	2015		Europe	Germany						Leibniz Institute DSMZ						2017-06-06	2019-03-07	CLO_AA6806AA	Assembled	60	247150	4087403	Clostridioides difficile;100.0%	70	3436	3.61
CLO_BA3006AA_AS	14	CD-16-00130	traces-0jtrxgg;ILLUMINA;Paired;;NA,traces-0tGQbZV;ILLUMINA;Paired;;NA	Human	Human	Homo sapiens	2015		Europe	Germany						Leibniz Institute DSMZ						2017-06-06	2019-03-07	CLO_AA6815AA	Assembled	225	284169	4115456	Clostridioides difficile;100.0%	66	1284	3.61
CLO_BA3024AA_AS	14	CD-16-00155	traces-0jqFNuv;ILLUMINA;Paired;;NA,traces-0uPfBRW;ILLUMINA;Paired;;NA	Human	Human	Homo sapiens	2015		Europe	Germany						Leibniz Institute DSMZ						2017-06-06	2019-03-07	CLO_AA6840AA	Assembled	46	50158	4270107	Clostridioides difficile;97.09%	254	16502	3.61
CLO_BA3103AA_AS	14	CD-15-00679	traces-0wLcsHS;ILLUMINA;Paired;;NA,traces-0LwpAHO;ILLUMINA;Paired;;NA	Human	Human	Homo sapiens	2014		Europe	Germany						Leibniz Institute DSMZ						2017-08-02	2019-03-07	CLO_AA4380AA	Assembled	166	147004	4277096	Clostridioides difficile;85.11%	92	2004	3.61
CLO_BA3105AA_AS	14	CD-15-00681	traces-0PEIoBs;ILLUMINA;Paired;;NA,traces-0YUhbLr;ILLUMINA;Paired;;NA,traces-0xdlckt;ILLUMINA;Paired;;NA	Human	Human	Homo sapiens	2014		Europe	Germany						Leibniz Institute DSMZ						2017-08-02	2019-03-07	CLO_AA4382AA	Assembled	223	202320	4251119	Clostridioides difficile;96.74%	84	1965	3.61
CLO_BA3122AA_AS	14	CD-15-00698	traces-0gtZnSO;ILLUMINA;Paired;;NA,traces-0vUxpam;ILLUMINA;Paired;;NA	Human	Human	Homo sapiens	2013		Europe	Germany						Leibniz Institute DSMZ						2017-08-02	2019-03-07	CLO_AA4398AA	Assembled	176	76255	4189080	Clostridioides difficile;88.79%	123	6062	3.61
CLO_BA3130AA_AS	14	CD-15-00706	traces-0HgbiYH;ILLUMINA;Paired;;NA,traces-0ZnVOnE;ILLUMINA;Paired;;NA	Human	Human	Homo sapiens	2014		Europe	Germany						Leibniz Institute DSMZ						2017-08-02	2019-03-07	CLO_AA4406AA	Assembled	183	39689	4160821	Clostridioides difficile;96.03%	267	18527	3.61
CLO_BA3147AA_AS	14	CD-15-00724	traces-0GKzXUs;ILLUMINA;Paired;;NA,traces-0SmDiFf;ILLUMINA;Paired;;NA,traces-0bOKTmr;ILLUMINA;Paired;;NA,traces-0ekUlfG;ILLUMINA;Paired;;NA	Human	Human	Homo sapiens	2013		Europe	Germany						Leibniz Institute DSMZ						2017-08-02	2019-03-07	CLO_AA6759AA	Assembled	127	215748	4120525	Clostridioides difficile;97.71%	75	3221	3.61
CLO_BA3155AA_AS	14	CD-15-00732	traces-0ryzhaK;ILLUMINA;Paired;;NA,traces-0EbRLaI;ILLUMINA;Paired;;NA,traces-0LVEcgl;ILLUMINA;Paired;;NA	Human	Human	Homo sapiens	2014		Europe	Germany						Leibniz Institute DSMZ						2017-08-02	2019-03-07	CLO_AA4431AA	Assembled	153	203161	4184403	Clostridioides difficile;97.83%	47	1023	3.61
CLO_BA3171AA_AS	14	CD-15-00864	traces-0uzZNVL;ILLUMINA;Paired;;NA,traces-0tGHdmM;ILLUMINA;Paired;;NA	Human	Human	Homo sapiens	2014		Europe	Germany						Leibniz Institute DSMZ						2017-08-02	2019-03-07	CLO_AA4253AA	Assembled	209	199354	4028538	Clostridioides difficile;100.0%	73	1395	3.61
CLO_BA3185AA_AS	14	CD-15-00878	traces-0nhwNZs;ILLUMINA;Paired;;NA,traces-0gXgyND;ILLUMINA;Paired;;NA,traces-0EgtcFM;ILLUMINA;Paired;;NA,traces-0aztMwS;ILLUMINA;Paired;;NA	Human	Human	Homo sapiens	2014		Europe	Germany						Leibniz Institute DSMZ						2017-08-02	2019-03-07	CLO_AA4287AA	Assembled	246	216412	4144523	Clostridioides difficile;98.82%	68	418	3.61
CLO_BA3187AA_AS	14	CD-15-00880	traces-0BIcsKp;ILLUMINA;Paired;;NA,traces-0ymoclX;ILLUMINA;Paired;;NA	Human	Human	Homo sapiens	2014		Europe	Germany						Leibniz Institute DSMZ						2017-08-02	2019-03-07	CLO_AA4479AA	Assembled	125	229570	4118069	Clostridioides difficile;98.67%	67	1171	3.61
CLO_BA3197AA_AS	14	CD-15-00890	traces-0cvtxJw;ILLUMINA;Paired;;NA,traces-0KduEyH;ILLUMINA;Paired;;NA	Human	Human	Homo sapiens	2014		Europe	Germany						Leibniz Institute DSMZ						2017-08-02	2019-03-07	CLO_AA4481AA	Assembled	99	207120	4118770	Clostridioides difficile;98.85%	76	1504	3.61
CLO_BA3205AA_AS	14	CD-15-00922	traces-0Ixeebn;ILLUMINA;Paired;;NA,traces-0gBOmKB;ILLUMINA;Paired;;NA	Human	Human	Homo sapiens	2014		Europe	Germany						Leibniz Institute DSMZ						2017-08-02	2019-03-07	CLO_AA4488AA	Assembled	133	202320	4088265	Clostridioides difficile;98.68%	69	1302	3.61
CLO_BA3207AA_AS	14	CD-15-00924	traces-0QDIagl;ILLUMINA;Paired;;NA,traces-0swyoNF;ILLUMINA;Paired;;NA,traces-0GufVWX;ILLUMINA;Paired;;NA,traces-0yAgwYU;ILLUMINA;Paired;;NA	Human	Human	Homo sapiens	2014		Europe	Germany						Leibniz Institute DSMZ						2017-08-02	2019-03-07	CLO_AA4293AA	Assembled	112	221872	4136597	Clostridioides difficile;100.0%	60	1917	3.61
CLO_BA3253AA_AS	14	CD-16-00083	traces-0yKWIzp;ILLUMINA;Paired;;NA,traces-0ZBCApA;ILLUMINA;Paired;;NA,traces-0HnzjtO;ILLUMINA;Paired;;NA,traces-0TUJXJk;ILLUMINA;Paired;;NA	Human	Human	Homo sapiens	2015		Europe	Germany						Leibniz Institute DSMZ						2017-08-03	2019-03-08	CLO_AA6768AA	Assembled	63	149199	4176927	Clostridioides difficile;83.17%	94	3662	3.61
CLO_BA4439AA_AS	14	CD-18-00330	traces-0mTwZXs;ILLUMINA;Paired;;NA	Livestock	Swine		2012		Europe	Germany						Leibniz Institute DSMZ						2018-07-31	2019-02-02	CLO_AA8586AA	Assembled	65	194398	4201094	Clostridioides difficile;96.25%	80	13409	4
CLO_BA6207AA_AS	14	ATCC43600	SRR1519380;ILLUMINA;Paired;;SRX656587													University of Oxford		PRJNA248340	SRP044633	SAMN02904011	SRS662151	2016-10-24	2014-10-04	CLO_AA5276AA	Assembled	113	530887	4171768	Clostridioides difficile;88.15%	56	11578	4
CLO_BA8163AA_AS	14	K095	ERR2215986;ILLUMINA;Paired;300;ERX2270323,ERR2215985;ILLUMINA;Paired;300;ERX2270323						Asia	South Korea						University Hospital Muenster		PRJEB23450	ERP105205	SAMEA104421573	ERS2039515	2019-02-05	2018-03-23	CLO_BA0439AA	Assembled	82	32611	4154745	Clostridioides difficile;99.62%	267	147994	4
CLO_BA8853AA_AS	14	d42d479d-4843-45b4-aff6-0a74b5f78b44	SRR7308870;ILLUMINA;Paired;;SRX4211002	Human	Human	Homo sapiens; clinical sample	2013	8	Europe	United Kingdom						University of Oxford		PRJNA398458	SRP150433	SAMN09406380	SRS3413742	2019-02-05	2018-06-13	CLO_BA0026AA	Assembled	106	183183	4203578	Clostridioides difficile;97.52%	81	23170	4
CLO_BA8871AA_AS	14	de4fbb4f-b018-4b36-a57e-f5cbc8955294	SRR7308852;ILLUMINA;Paired;;SRX4211020	Human	Human	Homo sapiens; clinical sample	2013	8	Europe	United Kingdom						University of Oxford		PRJNA398458	SRP150433	SAMN09406348	SRS3413763	2019-02-05	2018-06-13	CLO_BA0008AA	Assembled	73	115825	4145395	Clostridioides difficile;97.56%	103	29658	4
CLO_BA8872AA_AS	14	b8a1ef60-b6f8-4168-bd0a-c50260f6b935	SRR7308851;ILLUMINA;Paired;;SRX4211021	Human	Human	Homo sapiens; clinical sample	2013	7	Europe	Poland						University of Oxford		PRJNA398458	SRP150433	SAMN09406449	SRS3413764	2019-02-05	2018-06-13	CLO_BA0007AA	Assembled	123	229410	4205150	Clostridioides difficile;97.28%	74	16736	4
CLO_BA8976AA_AS	14	f9b26cf8-cdfe-4f84-9f0f-0f88f8474228	SRR7308801;ILLUMINA;Paired;;SRX4211071	Human	Human	Homo sapiens; clinical sample	2013	1	Europe	Italy						University of Oxford		PRJNA398458	SRP150433	SAMN09406287	SRS3413814	2019-02-05	2018-06-13	CLO_AA9957AA	Assembled	108	42976	4479513	Clostridioides difficile;78.37%	323	105962	4
CLO_BA9002AA_AS	14	cdbc8236-7ae3-49a0-b8b0-e9377bcac8ba	SRR7308775;ILLUMINA;Paired;;SRX4211097	Human	Human	Homo sapiens; clinical sample	2013	1	Europe	Germany						University of Oxford		PRJNA398458	SRP150433	SAMN09406399	SRS3413909	2019-02-05	2018-06-13	CLO_AA9931AA	Assembled	133	31427	4177353	Clostridioides difficile;99.39%	312	134492	4
CLO_BA9008AA_AS	14	dbef43d9-5f47-4733-b6cc-e4a5e7df4f16	SRR7308769;ILLUMINA;Paired;;SRX4211103	Human	Human	Homo sapiens; clinical sample	2013	1	Europe	Germany						University of Oxford		PRJNA398458	SRP150433	SAMN09406358	SRS3413844	2019-02-05	2018-06-13	CLO_AA9925AA	Assembled	36	110744	4292634	Clostridioides difficile;87.15%	131	32663	4
CLO_BA9042AA_AS	14	61d6c3fe-1e1c-4683-ad2e-5e2c54cae9a9	SRR7308735;ILLUMINA;Paired;;SRX4211137	Human	Human	Homo sapiens; clinical sample	2013	8	Europe	Sweden						University of Oxford		PRJNA398458	SRP150433	SAMN09406663	SRS3413877	2019-02-05	2018-06-13	CLO_AA9891AA	Assembled	132	105676	4183884	Clostridioides difficile;87.58%	146	86033	4
CLO_BA9112AA_AS	14	adcdc773-4700-469d-bc7a-bab2269b952c	SRR7308665;ILLUMINA;Paired;;SRX4211207	Human	Human	Homo sapiens; clinical sample	2013	1	Europe	Hungary						University of Oxford		PRJNA398458	SRP150433	SAMN09406473	SRS3413952	2019-02-05	2018-06-13	CLO_AA9821AA	Assembled	107	37165	4063811	Clostridioides difficile;99.62%	252	106213	4
CLO_BA9162AA_AS	14	f7ddd54b-136b-4c3e-a895-dfd28a0abc62	SRR7309125;ILLUMINA;Paired;;SRX4211257	Human	Human	Homo sapiens; clinical sample	2013	7	Europe	Germany						University of Oxford		PRJNA398458	SRP150433	SAMN09406292	SRS3414002	2019-02-05	2018-06-13	CLO_AA9771AA	Assembled	142	45982	4140422	Clostridioides difficile;96.09%	211	131443	4
CLO_BA9200AA_AS	14	ede4c81c-94c5-4ebe-a9e5-812824031858	SRR7309087;ILLUMINA;Paired;;SRX4211295	Human	Human	Homo sapiens; clinical sample	2013	7	Europe	Romania						University of Oxford		PRJNA398458	SRP150433	SAMN09406315	SRS3414036	2019-02-05	2018-06-13	CLO_AA9733AA	Assembled	170	61017	4158413	Clostridioides difficile;95.82%	168	70085	4
CLO_BA9211AA_AS	14	666b6e91-dfbe-4299-9bfd-3afdfde892e2	SRR7309076;ILLUMINA;Paired;;SRX4211306	Human	Human	Homo sapiens; clinical sample	2013	1	Europe	Poland						University of Oxford		PRJNA398458	SRP150433	SAMN09406655	SRS3414046	2019-02-05	2018-06-13	CLO_AA9722AA	Assembled	204	21028	4180925	Clostridioides difficile;93.92%	372	166005	4
CLO_BA9214AA_AS	14	e11e375f-b662-428c-b592-7e1043154c72	SRR7309073;ILLUMINA;Paired;;SRX4211309	Human	Human	Homo sapiens; clinical sample	2013	7	Europe	Poland						University of Oxford		PRJNA398458	SRP150433	SAMN09406343	SRS3414050	2019-02-05	2018-06-13	CLO_AA9719AA	Assembled	21	149093	4141505	Clostridioides difficile;90.53%	76	31865	4
CLO_BA9215AA_AS	14	18573737-10c8-4284-ae92-70af849376e5	SRR7309072;ILLUMINA;Paired;;SRX4211310	Human	Human	Homo sapiens; clinical sample	2013	8	Europe	United Kingdom						University of Oxford		PRJNA398458	SRP150433	SAMN09406843	SRS3414048	2019-02-05	2018-06-13	CLO_AA9718AA	Assembled	100	199226	4130210	Clostridioides difficile;96.21%	67	45274	4
CLO_BA9216AA_AS	14	8be2e2ad-6a02-4c48-8f74-4a4f8737d598	SRR7309071;ILLUMINA;Paired;;SRX4211311	Human	Human	Homo sapiens; clinical sample	2013	1	Europe	Poland						University of Oxford		PRJNA398458	SRP150433	SAMN09406556	SRS3414053	2019-02-05	2018-06-13	CLO_AA9717AA	Assembled	43	72348	4204427	Clostridioides difficile;98.19%	155	50628	4
CLO_BA9241AA_AS	14	fb85fc8d-c991-4180-a0ba-a3afd268bfa2	SRR7309046;ILLUMINA;Paired;;SRX4211336	Human	Human	Homo sapiens; clinical sample	2013	7	Europe	Germany						University of Oxford		PRJNA398458	SRP150433	SAMN09406283	SRS3414076	2019-02-05	2018-06-13	CLO_AA9692AA	Assembled	87	64231	4163567	Clostridioides difficile;95.34%	187	44582	4
CLO_BA9257AA_AS	14	cb153bed-001b-44bd-84b1-26389ec4fa0d	SRR7309030;ILLUMINA;Paired;;SRX4211352	Human	Human	Homo sapiens; clinical sample	2013	7	Europe	Italy						University of Oxford		PRJNA398458	SRP150433	SAMN09406405	SRS3414096	2019-02-05	2018-06-13	CLO_AA9676AA	Assembled	173	90663	4144644	Clostridioides difficile;94.76%	159	100688	4
CLO_BA9269AA_AS	14	c44f5830-c0e1-461a-8204-173aac079eab	SRR7309018;ILLUMINA;Paired;;SRX4211364	Human	Human	Homo sapiens; clinical sample	2013	7	Europe	Germany						University of Oxford		PRJNA398458	SRP150433	SAMN09406423	SRS3414106	2019-02-05	2018-06-13	CLO_AA9664AA	Assembled	93	193029	4103993	Clostridioides difficile;98.97%	63	18816	4
CLO_BA9293AA_AS	14	d8728fe9-aed8-4611-a89a-561a3ba0e951	SRR7308994;ILLUMINA;Paired;;SRX4211388	Human	Human	Homo sapiens; clinical sample	2013	1	Europe	Poland						University of Oxford		PRJNA398458	SRP150433	SAMN09406368	SRS3414126	2019-02-05	2018-06-13	CLO_AA9640AA	Assembled	108	204072	4205134	Clostridioides difficile;97.76%	65	26687	4
CLO_BA9323AA_AS	14	5ed1c4dd-db08-4278-9374-08dfbda47a4a	SRR7308964;ILLUMINA;Paired;;SRX4211418	Human	Human	Homo sapiens; clinical sample	2013	7	Europe	Germany						University of Oxford		PRJNA398458	SRP150433	SAMN09406669	SRS3414159	2019-02-05	2018-06-13	CLO_AA9610AA	Assembled	135	90663	4160031	Clostridioides difficile;93.98%	144	58631	4
CLO_BA9340AA_AS	14	10a654d0-9ba3-49b2-acb4-f4bad23118f0	SRR7308947;ILLUMINA;Paired;;SRX4211435	Human	Human	Homo sapiens; clinical sample	2013	1	Europe	Germany						University of Oxford		PRJNA398458	SRP150433	SAMN09406861	SRS3414176	2019-02-05	2018-06-13	CLO_AA9593AA	Assembled	153	161310	4117879	Clostridioides difficile;99.12%	92	18478	4
CLO_BA9351AA_AS	14	750f23bd-0087-4d8c-92c5-02e94686ce5e	SRR7308936;ILLUMINA;Paired;;SRX4211446	Human	Human	Homo sapiens; clinical sample	2013	7	Europe	Slovakia						University of Oxford		PRJNA398458	SRP150433	SAMN09406628	SRS3414187	2019-02-05	2018-06-13	CLO_AA9582AA	Assembled	29	72950	4184348	Clostridioides difficile;98.08%	105	35659	4
CLO_BA9363AA_AS	14	1a513901-be69-4bc6-bfff-8250cdf332ae	SRR7308924;ILLUMINA;Paired;;SRX4211458	Human	Human	Homo sapiens; clinical sample	2013	6	Europe	Germany						University of Oxford		PRJNA398458	SRP150433	SAMN09406835	SRS3414198	2019-02-05	2018-06-13	CLO_AA9570AA	Assembled	147	53367	4124756	Clostridioides difficile;95.69%	214	101965	4
CLO_BA9396AA_AS	14	4c8b8c5f-5e78-4ba3-bd4c-ce3ff2f2253e	SRR7308891;ILLUMINA;Paired;;SRX4211491	Human	Human	Homo sapiens; clinical sample	2013	1	Europe	Germany						University of Oxford		PRJNA398458	SRP150433	SAMN09406707	SRS3414233	2019-02-05	2018-06-13	CLO_AA9537AA	Assembled	198	20583	4172862	Clostridioides difficile;99.25%	386	165101	4
CLO_BA9432AA_AS	14	02a75819-d25b-4f0f-b287-b8d7aaaa7fbd	SRR7309224;ILLUMINA;Paired;;SRX4211527	Human	Human	Homo sapiens; clinical sample	2013	1	Europe	Germany						University of Oxford		PRJNA398458	SRP150433	SAMN09406891	SRS3414271	2019-02-05	2018-06-13	CLO_AA9501AA	Assembled	150	34879	4124595	Clostridioides difficile;95.06%	278	131964	4
CLO_BA9438AA_AS	14	a715ca91-3511-4612-a15d-0704d987f207	SRR7309218;ILLUMINA;Paired;;SRX4211533	Human	Human	Homo sapiens; clinical sample	2013	1	Europe	Ireland						University of Oxford		PRJNA398458	SRP150433	SAMN09406489	SRS3414277	2019-02-05	2018-06-13	CLO_AA9495AA	Assembled	165	24958	4330998	Clostridioides difficile;93.79%	340	182570	4
CLO_BA9443AA_AS	14	ebbbae47-68f4-486e-8a77-6fd39f6998ed	SRR7309213;ILLUMINA;Paired;;SRX4211538	Human	Human	Homo sapiens; clinical sample	2013	8	Europe	United Kingdom						University of Oxford		PRJNA398458	SRP150433	SAMN09406324	SRS3414281	2019-02-05	2018-06-13	CLO_AA9490AA	Assembled	109	46549	4145860	Clostridioides difficile;97.29%	215	48030	4
CLO_BA9456AA_AS	14	8a56a9a3-506e-4f47-912c-a60f4490ad35	SRR7309200;ILLUMINA;Paired;;SRX4211551	Human	Human	Homo sapiens; clinical sample	2013	7	Europe	Poland						University of Oxford		PRJNA398458	SRP150433	SAMN09406559	SRS3414295	2019-02-05	2018-06-13	CLO_AA9477AA	Assembled	182	26300	4067840	Clostridioides difficile;99.71%	326	143386	4
CLO_BA9514AA_AS	14	2e42cb8e-53a3-4d59-936b-b16badc66ec9	SRR7309142;ILLUMINA;Paired;;SRX4211609	Human	Human	Homo sapiens; clinical sample	2013	1	Europe	Germany						University of Oxford		PRJNA398458	SRP150433	SAMN09406781	SRS3414349	2019-02-05	2018-06-13	CLO_AA9419AA	Assembled	118	37267	4148440	Clostridioides difficile;96.2%	277	100580	4
CLO_AA4553AA_AS	15	C00000096	ERR126247;ILLUMINA;Paired;200;ERX102396	Human	Human		2007		Europe	United Kingdom			Oxford			University of Oxford	Ox660	ERP001417	ERP001417	SAMEA1487081	ERS139372	2016-07-29	2012-08-28	CLO_AA3467AA	Assembled	44	90921	4169494	Clostridioides difficile;85.15%	169	6117	3.51
CLO_AA4562AA_AS	15	C00000477	ERR126258;ILLUMINA;Paired;200;ERX102407						Europe	United Kingdom						University of Oxford		PRJEB3010	ERP001417	SAMEA1487111	ERS139383	2016-07-29	2012-08-28	CLO_AA3458AA	Assembled	133	180411	4495447	Clostridioides difficile;83.88%	150	2460	3.51
CLO_AA4593AA_AS	15	C00006877	ERR126297;ILLUMINA;Paired;310;ERX102446						Europe	United Kingdom						University of Oxford		PRJEB3010	ERP001417	SAMEA1487097	ERS139422	2016-07-29	2012-08-28	CLO_AA3427AA	Assembled	39	34766	4559767	Clostridioides difficile;93.4%	265	34841	3.51
CLO_AA4594AA_AS	15	C00000024	ERR126241;ILLUMINA;Paired;200;ERX102390						Europe	United Kingdom						University of Oxford		PRJEB3010	ERP001417	SAMEA1487105	ERS139366	2016-07-29	2012-08-28	CLO_AA3426AA	Assembled	56	142509	4503121	Clostridioides difficile;77.03%	207	6423	3.51
CLO_AA6934AA_AS	15	CD-16-00052	traces-0RTyTfQ;ILLUMINA;Paired;;NA	Human	Human				Europe	Germany						Leibniz Institute DSMZ						2016-08-25	2019-03-07	CLO_AA4224AA	Assembled	76	205242	4343869	Clostridioides difficile;81.18%	111	2686	3.51
CLO_AA7041AA_AS	15	CD-16-00045	traces-0HgRdxQ;ILLUMINA;Paired;;NA,traces-0dHowMs;ILLUMINA;Paired;;NA	Human	Human				Europe	Germany						Leibniz Institute DSMZ						2016-09-05	2019-03-07	CLO_AA4318AA	Assembled	121	181922	4354779	Clostridioides difficile;88.9%	81	1989	3.51
CLO_AA7042AA_AS	15	CD-16-00046	traces-0xwRUes;ILLUMINA;Paired;;NA,traces-0oRFstx;ILLUMINA;Paired;;NA	Human	Human				Europe	Germany						Leibniz Institute DSMZ						2016-09-05	2019-03-07	CLO_AA4319AA	Assembled	186	181815	4391874	Clostridioides difficile;82.06%	99	1363	3.51
CLO_AA7043AA_AS	15	CD-16-00047	traces-0xDydHq;ILLUMINA;Paired;;NA,traces-0AYsErR;ILLUMINA;Paired;;NA	Human	Human				Europe	Germany						Leibniz Institute DSMZ						2016-09-05	2019-03-07	CLO_AA4320AA	Assembled	127	213164	4334777	Clostridioides difficile;88.23%	99	3851	3.51
CLO_AA7044AA_AS	15	CD-16-00048	traces-0DrdhyN;ILLUMINA;Paired;;NA,traces-0zvJvji;ILLUMINA;Paired;;NA	Human	Human				Europe	Germany						Leibniz Institute DSMZ						2016-09-05	2019-03-07	CLO_AA4321AA	Assembled	149	206574	4382458	Clostridioides difficile;84.79%	81	1835	3.51
CLO_AA7045AA_AS	15	CD-16-00049	traces-0ryBIYC;ILLUMINA;Paired;;NA,traces-0gRxgDP;ILLUMINA;Paired;;NA	Human	Human				Europe	Germany						Leibniz Institute DSMZ						2016-09-05	2019-03-07	CLO_AA4322AA	Assembled	187	166058	4430448	Clostridioides difficile;79.75%	88	1576	3.51
CLO_AA7046AA_AS	15	CD-16-00050	traces-0OUgurI;ILLUMINA;Paired;;NA,traces-0KRazcw;ILLUMINA;Paired;;NA	Human	Human				Europe	Germany						Leibniz Institute DSMZ						2016-09-05	2019-03-07	CLO_AA4323AA	Assembled	215	263917	4189950	Clostridioides difficile;100.0%	63	1915	3.51
CLO_AA7047AA_AS	15	CD-16-00051	traces-0LqnIzD;ILLUMINA;Paired;;NA,traces-0UPtqRl;ILLUMINA;Paired;;NA	Human	Human				Europe	Germany						Leibniz Institute DSMZ						2016-09-05	2019-03-07	CLO_AA4324AA	Assembled	91	242554	4319207	Clostridioides difficile;87.92%	81	1953	3.51
CLO_AA7048AA_AS	15	CD-16-00053	traces-0MFdXqu;ILLUMINA;Paired;;NA,traces-0oNZAEl;ILLUMINA;Paired;;NA	Human	Human				Europe	Germany						Leibniz Institute DSMZ						2016-09-05	2019-03-07	CLO_AA4325AA	Assembled	91	142391	4434733	Clostridioides difficile;93.22%	92	2183	3.51
CLO_AA7049AA_AS	15	CD-16-00054	traces-0HySUGV;ILLUMINA;Paired;;NA,traces-0RWZzfA;ILLUMINA;Paired;;NA	Human	Human				Europe	Germany						Leibniz Institute DSMZ						2016-09-05	2019-03-07	CLO_AA4326AA	Assembled	84	196371	4334679	Clostridioides difficile;94.0%	85	3306	3.51
CLO_AA7350AA_AS	15	CD-15-00988	traces-0SnIdQI;ILLUMINA;Paired;;NA	Human	Human	Homo sapiens			Europe	Germany						Leibniz Institute DSMZ						2016-09-06	2019-03-07	CLO_AA4528AA	Assembled	84	175659	4017766	Clostridioides difficile;100.0%	41	1628	3.51
CLO_AA7351AA_AS	15	CD-15-00989	traces-0gCJTrE;ILLUMINA;Paired;;NA	Human	Human	Homo sapiens			Europe	Germany						Leibniz Institute DSMZ						2016-09-06	2019-03-07	CLO_AA4529AA	Assembled	66	142513	4364526	Clostridioides difficile;91.44%	90	6840	3.51
CLO_AA7352AA_AS	15	CD-15-00990	traces-0NNJkFK;ILLUMINA;Paired;;NA	Human	Human	Homo sapiens			Europe	Germany						Leibniz Institute DSMZ						2016-09-06	2019-03-07	CLO_AA4530AA	Assembled	100	215498	4349979	Clostridioides difficile;84.28%	70	4251	3.51
CLO_AA9705AA_AS	15	CD-15-00015	traces-0xffhpH;ILLUMINA;Paired;;NA	ND	ND											Leibniz Institute DSMZ						2016-10-25	2019-03-07	CLO_AA6360AA	Assembled	80	230453	4333655	Clostridioides difficile;80.95%	85	1721	3.51
CLO_BA0171AA_AS	15	CD-16-00438	traces-0GLXuEJ;ILLUMINA;Paired;;NA	Human	Human	Homo sapiens	2009		Europe	Germany						Leibniz Institute DSMZ						2016-10-25	2019-03-07	CLO_AA6379AA	Assembled	85	431616	4339546	Clostridioides difficile;87.14%	65	1770	3.51
CLO_BA1872AA_AS	15	CD-16-00143	traces-0noZyEH;ILLUMINA;Paired;;NA,traces-0BVYbIW;ILLUMINA;Paired;;NA,traces-0eeohhg;ILLUMINA;Paired;;NA,traces-0kKTwHz;ILLUMINA;Paired;;NA,traces-0GeTVPr;ILLUMINA;Paired;;NA,traces-0TpZolx;ILLUMINA;Paired;;NA,traces-0THNpAZ;ILLUMINA;Paired;;NA	Human	Human	Homo sapiens	2015		Europe	Germany						Leibniz Institute DSMZ						2017-03-02	2019-03-07	CLO_AA6828AA	Assembled	88	114289	4328905	Clostridioides difficile;91.23%	114	7966	3.61
CLO_BA8865AA_AS	15	ebd7d537-5fb3-4c63-94e4-c9f91d8f391d	SRR7308858;ILLUMINA;Paired;;SRX4211014	Human	Human	Homo sapiens; clinical sample	2013	1	Europe	Germany						University of Oxford		PRJNA398458	SRP150433	SAMN09406323	SRS3413755	2019-02-05	2018-06-13	CLO_BA0014AA	Assembled	180	31154	4192926	Clostridioides difficile;96.74%	270	129001	4
CLO_BA8876AA_AS	15	3dbe9a55-9775-4173-adeb-ea6f7b82264c	SRR7308847;ILLUMINA;Paired;;SRX4211025	Human	Human	Homo sapiens; clinical sample	2013	8	Europe	Ireland						University of Oxford		PRJNA398458	SRP150433	SAMN09406747	SRS3413767	2019-02-05	2018-06-13	CLO_BA0003AA	Assembled	134	23073	4358506	Clostridioides difficile;90.28%	417	192455	4
CLO_BA8966AA_AS	15	e5395a1d-2407-474a-98e3-3f0a60f37ed7	SRR7308811;ILLUMINA;Paired;;SRX4211061	Human	Human	Homo sapiens; clinical sample	2013	8	Europe	Netherlands						University of Oxford		PRJNA398458	SRP150433	SAMN09406335	SRS3413804	2019-02-05	2018-06-13	CLO_AA9967AA	Assembled	93	127090	4490004	Clostridioides difficile;88.31%	116	165033	4
CLO_BA9011AA_AS	15	ead84b61-2ee7-47d1-baf1-807cf4df3812	SRR7308766;ILLUMINA;Paired;;SRX4211106	Human	Human	Homo sapiens; clinical sample	2013	7	Europe	Bulgaria						University of Oxford		PRJNA398458	SRP150433	SAMN09406326	SRS3413848	2019-02-05	2018-06-13	CLO_AA9922AA	Assembled	168	45572	4259268	Clostridioides difficile;92.21%	247	126056	4
CLO_BA9077AA_AS	15	0def3f51-a668-48d9-9bdc-93b96ff2af13	SRR7308700;ILLUMINA;Paired;;SRX4211172	Human	Human	Homo sapiens; clinical sample	2013	1	Europe	Germany						University of Oxford		PRJNA398458	SRP150433	SAMN09406869	SRS3413914	2019-02-05	2018-06-13	CLO_AA9856AA	Assembled	148	22935	4443053	Clostridioides difficile;92.86%	406	205829	4
CLO_BA9091AA_AS	15	3544fb09-e25e-4664-bde3-79dee233e7dd	SRR7308686;ILLUMINA;Paired;;SRX4211186	Human	Human	Homo sapiens; clinical sample	2013	1	Europe	Germany						University of Oxford		PRJNA398458	SRP150433	SAMN09406764	SRS3413928	2019-02-05	2018-06-13	CLO_AA9842AA	Assembled	133	20492	4176191	Clostridioides difficile;98.42%	397	94666	4
CLO_BA9107AA_AS	15	d4ecdf8f-17cd-4dd5-a996-aa7f01dd8cba	SRR7308670;ILLUMINA;Paired;;SRX4211202	Human	Human	Homo sapiens; clinical sample	2013	7	Europe	Romania						University of Oxford		PRJNA398458	SRP150433	SAMN09406378	SRS3413943	2019-02-05	2018-06-13	CLO_AA9826AA	Assembled	103	113458	4524753	Clostridioides difficile;84.41%	148	58579	4
CLO_BA9115AA_AS	15	b1b79218-efb0-472e-bd6b-2b4cc15e1b6b	SRR7308662;ILLUMINA;Paired;;SRX4211210	Human	Human	Homo sapiens; clinical sample	2013	7	Europe	Germany						University of Oxford		PRJNA398458	SRP150433	SAMN09406463	SRS3413950	2019-02-05	2018-06-13	CLO_AA9818AA	Assembled	67	24230	4402129	Clostridioides difficile;97.77%	382	146280	4
CLO_BA9225AA_AS	15	1420a50d-2a5e-45e1-8511-92d214947426	SRR7309062;ILLUMINA;Paired;;SRX4211320	Human	Human	Homo sapiens; clinical sample	2013	1	Europe	United Kingdom						University of Oxford		PRJNA398458	SRP150433	SAMN09406854	SRS3414063	2019-02-05	2018-06-13	CLO_AA9708AA	Assembled	149	46224	4362722	Clostridioides difficile;89.72%	224	160885	4
CLO_BA9356AA_AS	15	283645d7-4ecb-4122-8c12-a87c1eb4c36b	SRR7308931;ILLUMINA;Paired;;SRX4211451	Human	Human	Homo sapiens; clinical sample	2013	7	Europe	Bulgaria						University of Oxford		PRJNA398458	SRP150433	SAMN09406792	SRS3414191	2019-02-05	2018-06-13	CLO_AA9577AA	Assembled	124	240510	4568727	Clostridioides difficile;84.15%	127	106310	4
CLO_BA9373AA_AS	15	82d12bb8-09bb-4a6e-9ad6-d3fc29c29cc8	SRR7308914;ILLUMINA;Paired;;SRX4211468	Human	Human	Homo sapiens; clinical sample	2013	1	Europe	Germany						University of Oxford		PRJNA398458	SRP150433	SAMN09406581	SRS3414212	2019-02-05	2018-06-13	CLO_AA9560AA	Assembled	78	20966	4446676	Clostridioides difficile;92.98%	439	178299	4
CLO_BA9455AA_AS	15	82ae77a0-45da-4b22-89bb-ac5addce6e9d	SRR7309201;ILLUMINA;Paired;;SRX4211550	Human	Human	Homo sapiens; clinical sample	2013	7	Europe	Germany						University of Oxford		PRJNA398458	SRP150433	SAMN09406582	SRS3414290	2019-02-05	2018-06-13	CLO_AA9478AA	Assembled	94	153386	4426536	Clostridioides difficile;95.86%	119	111219	4
CLO_BA9464AA_AS	15	75238e17-6a7b-4446-9945-0d1298b02cfc	SRR7309192;ILLUMINA;Paired;;SRX4211559	Human	Human	Homo sapiens; clinical sample	2013	1	Europe	Germany						University of Oxford		PRJNA398458	SRP150433	SAMN09406627	SRS3414301	2019-02-05	2018-06-13	CLO_AA9469AA	Assembled	97	29931	4263774	Clostridioides difficile;92.0%	331	177101	4
CLO_BA9465AA_AS	15	2132cdbe-c726-4d71-833e-1858fe111056	SRR7309191;ILLUMINA;Paired;;SRX4211560	Human	Human	Homo sapiens; clinical sample	2013	7	Europe	Germany						University of Oxford		PRJNA398458	SRP150433	SAMN09406813	SRS3414302	2019-02-05	2018-06-13	CLO_AA9468AA	Assembled	141	46480	4334967	Clostridioides difficile;94.43%	225	108153	4
CLO_BA9491AA_AS	15	0f7d2fa3-b3b3-4e36-a95e-97a4ea890b35	SRR7309165;ILLUMINA;Paired;;SRX4211586	Human	Human	Homo sapiens; clinical sample	2012	12	Europe	France						University of Oxford		PRJNA398458	SRP150433	SAMN09406864	SRS3414327	2019-02-05	2018-06-13	CLO_AA9442AA	Assembled	211	40887	4325305	Clostridioides difficile;98.62%	264	143887	4
CLO_BA9518AA_AS	15	aa390482-c3d6-4c70-a10e-a985f05b73e5	SRR7309138;ILLUMINA;Paired;;SRX4211613	Human	Human	Homo sapiens; clinical sample	2013	8	Europe	United Kingdom						University of Oxford		PRJNA398458	SRP150433	SAMN09406480	SRS3414355	2019-02-05	2018-06-13	CLO_AA9415AA	Assembled	112	185603	4341438	Clostridioides difficile;86.33%	102	139700	4
CLO_AA1064AA_AS	17	1	ERR788959;ILLUMINA;Paired;0;ERX779123	Human	Human	ND	2005		Europe	United Kingdom	England	Greater London	London			Public Health London		PRJEB8741	ERP009770	SAMEA3302573	ERS682129	2016-07-27	2015-08-01	CLO_AA1338AA	Assembled	89	249297	4239308	Clostridioides difficile;97.06%	69	1520	3.51
CLO_AA1065AA_AS	17	2	ERR788960;ILLUMINA;Paired;0;ERX779124	Human	Human	ND	2009	11	Europe	United Kingdom	England	Greater London	London			Public Health London		PRJEB8741	ERP009770	SAMEA3302574	ERS682130	2016-07-27	2015-08-01	CLO_AA1337AA	Assembled	80	249297	4250038	Clostridioides difficile;96.94%	72	1033	3.51
CLO_AA1066AA_AS	17	3	ERR788961;ILLUMINA;Paired;0;ERX779125	Human	Human	ND	2009	3	Europe	United Kingdom	England	Greater London	London			Public Health London		PRJEB8741	ERP009770	SAMEA3302575	ERS682131	2016-07-27	2015-08-01	CLO_AA1336AA	Assembled	92	249297	4249929	Clostridioides difficile;97.17%	75	1243	3.51
CLO_AA1067AA_AS	17	4	ERR788962;ILLUMINA;Paired;0;ERX779126	Human	Human	ND	2009	4	Europe	United Kingdom	England	Greater London	London			Public Health London		PRJEB8741	ERP009770	SAMEA3302576	ERS682132	2016-07-27	2015-08-01	CLO_AA1335AA	Assembled	99	249297	4239477	Clostridioides difficile;97.06%	72	930	3.51
CLO_AA1068AA_AS	17	5	ERR788963;ILLUMINA;Paired;0;ERX779127	Human	Human	ND	2009	4	Europe	United Kingdom	England	Greater London	London			Public Health London		PRJEB8741	ERP009770	SAMEA3302577	ERS682133	2016-07-27	2015-08-01	CLO_AA1334AA	Assembled	148	249297	4251525	Clostridioides difficile;98.01%	68	851	3.51
CLO_AA1069AA_AS	17	6	ERR788964;ILLUMINA;Paired;0;ERX779128	Human	Human	ND	2009	9	Europe	United Kingdom	England	Greater London	London			Public Health London		PRJEB8741	ERP009770	SAMEA3302578	ERS682134	2016-07-27	2015-08-01	CLO_AA1333AA	Assembled	133	249297	4249520	Clostridioides difficile;97.96%	70	726	3.51
CLO_AA1070AA_AS	17	7	ERR788965;ILLUMINA;Paired;0;ERX779129	Human	Human	ND	2009	9	Europe	United Kingdom	England	Greater London	London			Public Health London		PRJEB8741	ERP009770	SAMEA3302579	ERS682135	2016-07-27	2015-08-01	CLO_AA1332AA	Assembled	125	249297	4250967	Clostridioides difficile;99.05%	72	1036	3.51
CLO_AA1071AA_AS	17	8	ERR788966;ILLUMINA;Paired;0;ERX779130	Human	Human	ND	2009	10	Europe	United Kingdom	England	Greater London	London			Public Health London		PRJEB8741	ERP009770	SAMEA3302580	ERS682136	2016-07-27	2015-08-01	CLO_AA1331AA	Assembled	104	249297	4250088	Clostridioides difficile;100.0%	67	1341	3.51
CLO_AA1072AA_AS	17	9	ERR788967;ILLUMINA;Paired;0;ERX779131	Human	Human	ND	2009	10	Europe	United Kingdom	England	Greater London	London			Public Health London		PRJEB8741	ERP009770	SAMEA3302581	ERS682137	2016-07-27	2015-08-01	CLO_AA1330AA	Assembled	99	249297	4249083	Clostridioides difficile;95.92%	70	833	3.51
CLO_AA1073AA_AS	17	10	ERR788968;ILLUMINA;Paired;0;ERX779132	Human	Human	ND	2010	1	Europe	United Kingdom	England	Greater London	London			Public Health London		PRJEB8741	ERP009770	SAMEA3302582	ERS682138	2016-07-27	2015-08-01	CLO_AA1329AA	Assembled	56	244714	4249989	Clostridioides difficile;98.34%	77	1740	3.51
CLO_AA1090AA_AS	17	MRL-532	ERR387394;ILLUMINA;Paired;229;ERX359624	Human	Human		2007		North America	United States	Michigan					The Wellcome Trust Sanger Institute		PRJEB3035	ERP001443	SAMEA1973711	ERS331919	2016-07-27	2014-03-16	CLO_AA1255AA	Assembled	107	241432	4260830	Clostridioides difficile;99.08%	73	918	3.51
CLO_AA1145AA_AS	17	37	ERR788995;ILLUMINA;Paired;0;ERX779159	Human	Human	ND	2011	7	Europe	United Kingdom	England	Greater London	London			Public Health London		PRJEB8741	ERP009770	SAMEA3302609	ERS682165	2016-07-27	2015-08-01	CLO_AA1302AA	Assembled	73	218736	4317660	Clostridioides difficile;92.52%	80	1513	3.51
CLO_AA1146AA_AS	17	36	ERR788994;ILLUMINA;Paired;0;ERX779158	Human	Human	ND	2011	11	Europe	United Kingdom	England	Greater London	London			Public Health London		PRJEB8741	ERP009770	SAMEA3302608	ERS682164	2016-07-27	2015-08-01	CLO_AA1303AA	Assembled	68	249569	4174585	Clostridioides difficile;98.97%	65	1749	3.51
CLO_AA1147AA_AS	17	35	ERR788993;ILLUMINA;Paired;0;ERX779157	Human	Human	ND	2005		Europe	United Kingdom	England	Greater London	London			Public Health London		PRJEB8741	ERP009770	SAMEA3302607	ERS682163	2016-07-27	2015-08-01	CLO_AA1304AA	Assembled	96	244708	4168032	Clostridioides difficile;100.0%	63	922	3.51
CLO_AA1148AA_AS	17	34	ERR788992;ILLUMINA;Paired;0;ERX779156	Human	Human	ND	2009	2	Europe	United Kingdom	England	Greater London	London			Public Health London		PRJEB8741	ERP009770	SAMEA3302606	ERS682162	2016-07-27	2015-08-01	CLO_AA1305AA	Assembled	55	244708	4163630	Clostridioides difficile;96.71%	63	1705	3.51
CLO_AA1149AA_AS	17	33	ERR788991;ILLUMINA;Paired;0;ERX779155	Human	Human	ND	2012	1	Europe	United Kingdom	England	Greater London	London			Public Health London		PRJEB8741	ERP009770	SAMEA3302605	ERS682161	2016-07-27	2015-08-01	CLO_AA1306AA	Assembled	77	245948	4280726	Clostridioides difficile;98.94%	62	1215	3.51
CLO_AA1150AA_AS	17	32	ERR788990;ILLUMINA;Paired;0;ERX779154	Human	Human	ND	2011	8	Europe	United Kingdom	England	Greater London	London			Public Health London		PRJEB8741	ERP009770	SAMEA3302604	ERS682160	2016-07-27	2015-08-01	CLO_AA1307AA	Assembled	127	241064	4282833	Clostridioides difficile;97.2%	73	707	3.51
CLO_AA1151AA_AS	17	31	ERR788989;ILLUMINA;Paired;0;ERX779153	Human	Human	ND	2013	11	Europe	United Kingdom	England	Greater London	London			Public Health London		PRJEB8741	ERP009770	SAMEA3302603	ERS682159	2016-07-27	2015-08-01	CLO_AA1308AA	Assembled	49	32500	4248523	Clostridioides difficile;95.34%	301	24643	3.51
CLO_AA1152AA_AS	17	30	ERR788988;ILLUMINA;Paired;0;ERX779152	Human	Human	ND	2011	1	Europe	United Kingdom	England	Greater London	London			Public Health London		PRJEB8741	ERP009770	SAMEA3302602	ERS682158	2016-07-27	2015-08-01	CLO_AA1309AA	Assembled	47	244708	4112703	Clostridioides difficile;100.0%	52	1954	3.51
CLO_AA1153AA_AS	17	29	ERR788987;ILLUMINA;Paired;0;ERX779151	Human	Human	ND	2010	9	Europe	United Kingdom	England	Greater London	London			Public Health London		PRJEB8741	ERP009770	SAMEA3302601	ERS682157	2016-07-27	2015-08-01	CLO_AA1310AA	Assembled	61	244962	4242282	Clostridioides difficile;99.14%	70	1872	3.51
CLO_AA1154AA_AS	17	28	ERR788986;ILLUMINA;Paired;0;ERX779150	Human	Human	ND	2010	3	Europe	United Kingdom	England	Greater London	London			Public Health London		PRJEB8741	ERP009770	SAMEA3302600	ERS682156	2016-07-27	2015-08-01	CLO_AA1311AA	Assembled	66	244715	4242182	Clostridioides difficile;96.78%	67	1290	3.51
CLO_AA1155AA_AS	17	27	ERR788985;ILLUMINA;Paired;0;ERX779149	Human	Human	ND	2010	3	Europe	United Kingdom	England	Greater London	London			Public Health London		PRJEB8741	ERP009770	SAMEA3302599	ERS682155	2016-07-27	2015-08-01	CLO_AA1312AA	Assembled	49	249297	4241247	Clostridioides difficile;97.15%	66	1658	3.51
CLO_AA1156AA_AS	17	26	ERR788984;ILLUMINA;Paired;0;ERX779148	Human	Human	ND	2010	3	Europe	United Kingdom	England	Greater London	London			Public Health London		PRJEB8741	ERP009770	SAMEA3302598	ERS682154	2016-07-27	2015-08-01	CLO_AA1313AA	Assembled	52	240493	4185132	Clostridioides difficile;98.9%	57	1471	3.51
CLO_AA1157AA_AS	17	25	ERR788983;ILLUMINA;Paired;0;ERX779147	Human	Human	ND	2008	5	Europe	United Kingdom	England	Greater London	London			Public Health London		PRJEB8741	ERP009770	SAMEA3302597	ERS682153	2016-07-27	2015-08-01	CLO_AA1314AA	Assembled	110	249358	4286257	Clostridioides difficile;96.94%	67	979	3.51
CLO_AA1158AA_AS	17	24	ERR788982;ILLUMINA;Paired;0;ERX779146	Human	Human	ND	2013	8	Europe	United Kingdom	England	Greater London	London			Public Health London		PRJEB8741	ERP009770	SAMEA3302596	ERS682152	2016-07-27	2015-08-01	CLO_AA1315AA	Assembled	46	75299	4160983	Clostridioides difficile;100.0%	164	10570	3.51
CLO_AA1159AA_AS	17	23	ERR788981;ILLUMINA;Paired;0;ERX779145	Human	Human	ND	2011	4	Europe	United Kingdom	England	Greater London	London			Public Health London		PRJEB8741	ERP009770	SAMEA3302595	ERS682151	2016-07-27	2015-08-01	CLO_AA1316AA	Assembled	49	239296	4247110	Clostridioides difficile;97.28%	76	1851	3.51
CLO_AA1160AA_AS	17	22	ERR788980;ILLUMINA;Paired;0;ERX779144	Human	Human	ND	2010	7	Europe	United Kingdom	England	Greater London	London			Public Health London		PRJEB8741	ERP009770	SAMEA3302594	ERS682150	2016-07-27	2015-08-01	CLO_AA1317AA	Assembled	74	241023	4249693	Clostridioides difficile;99.1%	69	1367	3.51
CLO_AA1161AA_AS	17	21	ERR788979;ILLUMINA;Paired;0;ERX779143	Human	Human	ND	2010	4	Europe	United Kingdom	England	Greater London	London			Public Health London		PRJEB8741	ERP009770	SAMEA3302593	ERS682149	2016-07-27	2015-08-01	CLO_AA1318AA	Assembled	58	249297	4247652	Clostridioides difficile;98.96%	70	1493	3.51
CLO_AA1162AA_AS	17	20	ERR788978;ILLUMINA;Paired;0;ERX779142	Environment	Soil/Dust	Hospital ward environment	2010	8	Europe	United Kingdom	England	Greater London	London			Public Health London		PRJEB8741	ERP009770	SAMEA3302592	ERS682148	2016-07-27	2015-08-01	CLO_AA1319AA	Assembled	90	249297	4248520	Clostridioides difficile;96.04%	73	1203	3.51
CLO_AA1163AA_AS	17	19	ERR788977;ILLUMINA;Paired;0;ERX779141	Environment	Soil/Dust	Hospital ward environment	2010	8	Europe	United Kingdom	England	Greater London	London			Public Health London		PRJEB8741	ERP009770	SAMEA3302591	ERS682147	2016-07-27	2015-08-01	CLO_AA1320AA	Assembled	103	249569	4250430	Clostridioides difficile;97.25%	70	1307	3.51
CLO_AA1164AA_AS	17	18	ERR788976;ILLUMINA;Paired;0;ERX779140	Human	Human	ND	2010	10	Europe	United Kingdom	England	Greater London	London			Public Health London		PRJEB8741	ERP009770	SAMEA3302590	ERS682146	2016-07-27	2015-08-01	CLO_AA1321AA	Assembled	64	249252	4248094	Clostridioides difficile;96.16%	71	1311	3.51
CLO_AA1165AA_AS	17	17	ERR788975;ILLUMINA;Paired;0;ERX779139	Human	Human	ND	2010	6	Europe	United Kingdom	England	Greater London	London			Public Health London		PRJEB8741	ERP009770	SAMEA3302589	ERS682145	2016-07-27	2015-08-01	CLO_AA1322AA	Assembled	46	241306	4250287	Clostridioides difficile;94.87%	72	2288	3.51
CLO_AA1166AA_AS	17	16	ERR788974;ILLUMINA;Paired;0;ERX779138	Human	Human	ND	2010	7	Europe	United Kingdom	England	Greater London	London			Public Health London		PRJEB8741	ERP009770	SAMEA3302588	ERS682144	2016-07-27	2015-08-01	CLO_AA1323AA	Assembled	58	240661	4248934	Clostridioides difficile;94.69%	71	1850	3.51
CLO_AA1167AA_AS	17	15	ERR788973;ILLUMINA;Paired;0;ERX779137	Human	Human	ND	2010	7	Europe	United Kingdom	England	Greater London	London			Public Health London		PRJEB8741	ERP009770	SAMEA3302587	ERS682143	2016-07-27	2015-08-01	CLO_AA1324AA	Assembled	54	235102	4247272	Clostridioides difficile;100.0%	72	2155	3.51
CLO_AA1168AA_AS	17	14	ERR788972;ILLUMINA;Paired;0;ERX779136	Human	Human	ND	2010	4	Europe	United Kingdom	England	Greater London	London			Public Health London		PRJEB8741	ERP009770	SAMEA3302586	ERS682142	2016-07-27	2015-08-01	CLO_AA1325AA	Assembled	66	249249	4249888	Clostridioides difficile;100.0%	61	1186	3.51
CLO_AA1169AA_AS	17	13	ERR788971;ILLUMINA;Paired;0;ERX779135	Human	Human	ND	2010	1	Europe	United Kingdom	England	Greater London	London			Public Health London		PRJEB8741	ERP009770	SAMEA3302585	ERS682141	2016-07-27	2015-08-01	CLO_AA1326AA	Assembled	50	262952	4246927	Clostridioides difficile;98.96%	67	1533	3.51
CLO_AA1170AA_AS	17	12	ERR788970;ILLUMINA;Paired;0;ERX779134	Human	Human	ND	2010	2	Europe	United Kingdom	England	Greater London	London			Public Health London		PRJEB8741	ERP009770	SAMEA3302584	ERS682140	2016-07-27	2015-08-01	CLO_AA1327AA	Assembled	123	249297	4250603	Clostridioides difficile;98.96%	68	891	3.51
CLO_AA1171AA_AS	17	11	ERR788969;ILLUMINA;Paired;0;ERX779133	Human	Human	ND	2010	8	Europe	United Kingdom	England	Greater London	London			Public Health London		PRJEB8741	ERP009770	SAMEA3302583	ERS682139	2016-07-27	2015-08-01	CLO_AA1328AA	Assembled	57	249239	4249155	Clostridioides difficile;97.22%	70	1771	3.51
CLO_AA4551AA_AS	17	C00000089	ERR126245;ILLUMINA;Paired;200;ERX102394				2007		Europe	United Kingdom	England	Oxfordshire	Oxford			University of Oxford	Ox920	PRJEB3010	ERP001417	SAMEA1487106	ERS139370	2016-07-29	2012-08-28	CLO_AA3469AA	Assembled	94	184221	4152460	Clostridioides difficile;95.34%	82	1854	3.51
CLO_AA4630AA_AS	17	M68	GCF_000210395;Chromosome;;;	Human	Human	Homo sapiens	2006		Europe	Ireland						European Bioinformatics Institute		PRJNA224116		SAMEA3138366	ERS610301	2016-08-04	2010-03-24	CLO_AA4163AA	Assembled	1	4308325	4308325		1	1900	NaN
CLO_AA7369AA_AS	17	CD-15-01008	traces-0NuLSba;ILLUMINA;Paired;;NA	Human	Human	Homo sapiens			Europe	Germany						Leibniz Institute DSMZ						2016-09-06	2019-03-07	CLO_AA4547AA	Assembled	73	156411	4224232	Clostridioides difficile;92.53%	67	5562	3.51
CLO_AA9706AA_AS	17	CD-15-00016	traces-0JCYOgM;ILLUMINA;Paired;;NA	ND	ND											Leibniz Institute DSMZ						2016-10-25	2019-03-07	CLO_AA6361AA	Assembled	97	245197	4127203	Clostridioides difficile;100.0%	73	2331	3.51
CLO_BA0341AA_AS	17	CF5	GCF_000210415;Complete Genome;;;	Human	Human	Homo sapiens	1995		Europe	Belgium						European Bioinformatics Institute		PRJNA158359		SAMEA3138367	ERS610302	2016-10-26	2010-03-24	CLO_AA6486AA	Assembled	1	4159517	4159517		1	0	NaN
CLO_BA0818AA_AS	17	675	ERR1346244;ILLUMINA;Paired;300;ERX1417814	Human	Human	Human; Homo sapiens; Hospital	2009		Europe	Romania						Public Health London		PRJEB11868	ERP013287	SAMEA3906492	ERS1093626	2017-01-30	2017-01-30	CLO_AA7123AA	Assembled	46	244707	4185549	Clostridioides difficile;98.88%	66	2244	3.61
CLO_BA0819AA_AS	17	4092	ERR1346245;ILLUMINA;Paired;300;ERX1417815	Human	Human	Human; Homo sapiens; Hospital	1990		North America	United States	Minnesota					Public Health London		PRJEB11868	ERP013287	SAMEA3906493	ERS1093627	2017-01-30	2017-01-30	CLO_AA7122AA	Assembled	109	274745	4194775	Clostridioides difficile;97.68%	68	1587	3.61
CLO_BA0820AA_AS	17	4139	ERR1346246;ILLUMINA;Paired;300;ERX1417816	Human	Human	Human; Homo sapiens; Hospital	1990		North America	United States	Minnesota					Public Health London		PRJEB11868	ERP013287	SAMEA3906494	ERS1093628	2017-01-30	2017-01-30	CLO_AA7121AA	Assembled	104	124512	4217353	Clostridioides difficile;98.07%	98	5883	3.61
CLO_BA0821AA_AS	17	4241	ERR1346247;ILLUMINA;Paired;300;ERX1417817	Human	Human	Human; Homo sapiens; Hospital	1990		North America	United States	Minnesota					Public Health London		PRJEB11868	ERP013287	SAMEA3906495	ERS1093629	2017-01-30	2017-01-30	CLO_AA7120AA	Assembled	137	251012	4137302	Clostridioides difficile;100.0%	54	835	3.61
CLO_BA0824AA_AS	17	5340	ERR1346250;ILLUMINA;Paired;300;ERX1417820	Human	Human	Human; Homo sapiens; Hospital	1993		North America	United States	Minnesota					Public Health London		PRJEB11868	ERP013287	SAMEA3906498	ERS1093632	2017-01-30	2017-01-30	CLO_AA7117AA	Assembled	118	244714	4187917	Clostridioides difficile;98.89%	62	906	3.61
CLO_BA0825AA_AS	17	5572	ERR1346251;ILLUMINA;Paired;300;ERX1417821	Human	Human	Human; Homo sapiens; Hospital	1992		North America	United States	Minnesota					Public Health London		PRJEB11868	ERP013287	SAMEA3906499	ERS1093633	2017-01-30	2017-01-30	CLO_AA7116AA	Assembled	75	160992	4210651	Clostridioides difficile;100.0%	75	4683	3.61
CLO_BA0826AA_AS	17	5733	ERR1346252;ILLUMINA;Paired;300;ERX1417822	Human	Human	Human; Homo sapiens; Hospital	1995		North America	United States	Illinois					Public Health London		PRJEB11868	ERP013287	SAMEA3906500	ERS1093634	2017-01-30	2017-01-30	CLO_AA7115AA	Assembled	108	244714	4252517	Clostridioides difficile;97.87%	58	886	3.61
CLO_BA0828AA_AS	17	6797	ERR1346254;ILLUMINA;Paired;300;ERX1417824	Human	Human	Human; Homo sapiens; Hospital	2011		South America	Argentina						Public Health London		PRJEB11868	ERP013287	SAMEA3906502	ERS1093636	2017-01-30	2017-01-30	CLO_AA7113AA	Assembled	57	30562	4188956	Clostridioides difficile;98.95%	274	41676	3.61
CLO_BA0829AA_AS	17	6050595	ERR1346255;ILLUMINA;Paired;300;ERX1417825	Human	Human	Human; Homo sapiens; Hospital	2006		Europe	Netherlands						Public Health London		PRJEB11868	ERP013287	SAMEA3906503	ERS1093637	2017-01-30	2017-01-30	CLO_AA7112AA	Assembled	58	239784	4174194	Clostridioides difficile;99.1%	73	1267	3.61
CLO_BA0832AA_AS	17	7038446	ERR1346258;ILLUMINA;Paired;300;ERX1417828	Human	Human	Human; Homo sapiens; Hospital	2007		Europe	Netherlands						Public Health London		PRJEB11868	ERP013287	SAMEA3906506	ERS1093640	2017-01-30	2017-01-30	CLO_AA7109AA	Assembled	55	243846	4190908	Clostridioides difficile;95.32%	73	1594	3.61
CLO_BA0833AA_AS	17	7047343	ERR1346259;ILLUMINA;Paired;300;ERX1417829	Human	Human	Human; Homo sapiens; Hospital	2007		Europe	Netherlands						Public Health London		PRJEB11868	ERP013287	SAMEA3906507	ERS1093641	2017-01-30	2017-01-30	CLO_AA7108AA	Assembled	68	243936	4190775	Clostridioides difficile;98.0%	66	1390	3.61
CLO_BA0834AA_AS	17	7081082	ERR1346260;ILLUMINA;Paired;300;ERX1417830	Human	Human	Human; Homo sapiens; Hospital	2007		Europe	Netherlands						Public Health London		PRJEB11868	ERP013287	SAMEA3906508	ERS1093642	2017-01-30	2017-01-30	CLO_AA7107AA	Assembled	49	234750	4220653	Clostridioides difficile;94.28%	74	1772	3.61
CLO_BA0835AA_AS	17	8070899	ERR1346261;ILLUMINA;Paired;300;ERX1417831	Human	Human	Human; Homo sapiens; Hospital	2008		Europe	Netherlands						Public Health London		PRJEB11868	ERP013287	SAMEA3906509	ERS1093643	2017-01-30	2017-01-30	CLO_AA7106AA	Assembled	70	238971	4190326	Clostridioides difficile;96.88%	64	1375	3.61
CLO_BA0836AA_AS	17	8083571	ERR1346262;ILLUMINA;Paired;300;ERX1417832	Human	Human	Human; Homo sapiens; Hospital	2008		Europe	Netherlands						Public Health London		PRJEB11868	ERP013287	SAMEA3906510	ERS1093644	2017-01-30	2017-01-30	CLO_AA7105AA	Assembled	48	241077	4242728	Clostridioides difficile;95.57%	78	2498	3.61
CLO_BA0837AA_AS	17	9029054	ERR1346263;ILLUMINA;Paired;300;ERX1417833	Human	Human	Human; Homo sapiens; Hospital	2009		Europe	Netherlands						Public Health London		PRJEB11868	ERP013287	SAMEA3906511	ERS1093645	2017-01-30	2017-01-30	CLO_AA7104AA	Assembled	80	249295	4251402	Clostridioides difficile;95.41%	71	1678	3.61
CLO_BA0838AA_AS	17	00-108	ERR1346264;ILLUMINA;Paired;300;ERX1417834	Human	Human	Human; Homo sapiens; Hospital	2000		Asia	South Korea						Public Health London		PRJEB11868	ERP013287	SAMEA3906514	ERS1093648	2017-01-30	2017-01-30	CLO_AA7103AA	Assembled	57	244714	4212988	Clostridioides difficile;98.0%	65	1753	3.61
CLO_BA0839AA_AS	17	01-116	ERR1346265;ILLUMINA;Paired;300;ERX1417835	Human	Human	Human; Homo sapiens; Hospital	2001		Asia	South Korea						Public Health London		PRJEB11868	ERP013287	SAMEA3906515	ERS1093649	2017-01-30	2017-01-30	CLO_AA7102AA	Assembled	34	234782	4204240	Clostridioides difficile;92.45%	55	1144	3.61
CLO_BA0840AA_AS	17	02-210	ERR1346266;ILLUMINA;Paired;300;ERX1417836	Human	Human	Human; Homo sapiens; Hospital	2002		Asia	South Korea						Public Health London		PRJEB11868	ERP013287	SAMEA3906516	ERS1093650	2017-01-30	2017-01-30	CLO_AA7101AA	Assembled	56	244966	4221054	Clostridioides difficile;95.66%	62	1646	3.61
CLO_BA0843AA_AS	17	05-269	ERR1346269;ILLUMINA;Paired;300;ERX1417839	Human	Human	Human; Homo sapiens; Hospital	2005		Asia	South Korea						Public Health London		PRJEB11868	ERP013287	SAMEA3906519	ERS1093653	2017-01-30	2017-01-30	CLO_AA7098AA	Assembled	41	234911	4255065	Clostridioides difficile;85.71%	108	2856	3.61
CLO_BA0846AA_AS	17	06-472	ERR1346272;ILLUMINA;Paired;300;ERX1417842	Human	Human	Human; Homo sapiens; Hospital	2006		Asia	South Korea						Public Health London		PRJEB11868	ERP013287	SAMEA3906522	ERS1093656	2017-01-30	2017-01-30	CLO_AA7095AA	Assembled	44	212034	4297686	Clostridioides difficile;89.45%	90	2869	3.61
CLO_BA0847AA_AS	17	07-527	ERR1346273;ILLUMINA;Paired;300;ERX1417843	Human	Human	Human; Homo sapiens; Hospital	2007		Asia	South Korea						Public Health London		PRJEB11868	ERP013287	SAMEA3906523	ERS1093657	2017-01-30	2017-01-30	CLO_AA7094AA	Assembled	66	235307	4300326	Clostridioides difficile;89.42%	92	1414	3.61
CLO_BA0848AA_AS	17	07-613	ERR1346274;ILLUMINA;Paired;300;ERX1417844	Human	Human	Human; Homo sapiens; Hospital	2007		Asia	South Korea						Public Health London		PRJEB11868	ERP013287	SAMEA3906524	ERS1093658	2017-01-30	2017-01-30	CLO_AA7093AA	Assembled	71	235053	4291726	Clostridioides difficile;93.97%	91	1305	3.61
CLO_BA0849AA_AS	17	08-191	ERR1346275;ILLUMINA;Paired;300;ERX1417845	Human	Human	Human; Homo sapiens; Hospital	2008		Asia	South Korea						Public Health London		PRJEB11868	ERP013287	SAMEA3906525	ERS1093659	2017-01-30	2017-01-30	CLO_AA7092AA	Assembled	53	239784	4341264	Clostridioides difficile;79.74%	124	2104	3.61
CLO_BA0850AA_AS	17	09-275	ERR1346276;ILLUMINA;Paired;300;ERX1417846	Human	Human	Human; Homo sapiens; Hospital	2009		Asia	South Korea						Public Health London		PRJEB11868	ERP013287	SAMEA3906526	ERS1093660	2017-01-30	2017-01-30	CLO_AA7091AA	Assembled	63	214196	4230512	Clostridioides difficile;96.33%	68	1337	3.61
CLO_BA0851AA_AS	17	11-383	ERR1346277;ILLUMINA;Paired;300;ERX1417847	Human	Human	Human; Homo sapiens; Hospital	2011		Asia	South Korea						Public Health London		PRJEB11868	ERP013287	SAMEA3906527	ERS1093661	2017-01-30	2017-01-30	CLO_AA7090AA	Assembled	64	240951	4232390	Clostridioides difficile;95.96%	68	1288	3.61
CLO_BA0852AA_AS	17	12H001405	ERR1346278;ILLUMINA;Paired;300;ERX1417848	Human	Human	Human; Homo sapiens; Hospital	2013		Europe	United Kingdom	London					Public Health London		PRJEB11868	ERP013287	SAMEA3906730	ERS1093864	2017-01-30	2017-01-30	CLO_AA7089AA	Assembled	74	31541	4179271	Clostridioides difficile;97.99%	283	32243	3.61
CLO_BA0854AA_AS	17	95-24	ERR1346280;ILLUMINA;Paired;300;ERX1417850	Human	Human	Human; Homo sapiens; Hospital	1995		Asia	South Korea						Public Health London		PRJEB11868	ERP013287	SAMEA3906528	ERS1093662	2017-01-30	2017-01-30	CLO_AA7087AA	Assembled	47	249500	4211777	Clostridioides difficile;100.0%	60	1557	3.61
CLO_BA0855AA_AS	17	95-25	ERR1346281;ILLUMINA;Paired;300;ERX1417851	Human	Human	Human; Homo sapiens; Hospital	1995		Asia	South Korea						Public Health London		PRJEB11868	ERP013287	SAMEA3906529	ERS1093663	2017-01-30	2017-01-30	CLO_AA7086AA	Assembled	64	240738	4274408	Clostridioides difficile;88.37%	85	1103	3.61
CLO_BA0857AA_AS	17	CD160	ERR1346283;ILLUMINA;Paired;300;ERX1417853	Human	Human	Human; Homo sapiens; Hospital	2003		North America	Canada	Ontario					Public Health London		PRJEB11868	ERP013287	SAMEA3906532	ERS1093666	2017-01-30	2017-01-30	CLO_AA7084AA	Assembled	99	241065	4208896	Clostridioides difficile;98.07%	73	1019	3.61
CLO_BA0862AA_AS	17	CD409	ERR1346288;ILLUMINA;Paired;300;ERX1417858	Human	Human	Human; Homo sapiens; Hospital	2003		North America	Canada	Ontario					Public Health London		PRJEB11868	ERP013287	SAMEA3906537	ERS1093671	2017-01-30	2017-01-30	CLO_AA7079AA	Assembled	132	244713	4208979	Clostridioides difficile;99.03%	69	880	3.61
CLO_BA0863AA_AS	17	CD425	ERR1346289;ILLUMINA;Paired;300;ERX1417859	Human	Human	Human; Homo sapiens; Hospital	2003		North America	Canada	Ontario					Public Health London		PRJEB11868	ERP013287	SAMEA3906538	ERS1093672	2017-01-30	2017-01-30	CLO_AA7078AA	Assembled	98	249630	4209419	Clostridioides difficile;100.0%	57	1084	3.61
CLO_BA0864AA_AS	17	CD459	ERR1346290;ILLUMINA;Paired;300;ERX1417860	Human	Human	Human; Homo sapiens; Hospital	2003		North America	Canada	Ontario					Public Health London		PRJEB11868	ERP013287	SAMEA3906539	ERS1093673	2017-01-30	2017-01-30	CLO_AA7077AA	Assembled	72	122446	4218604	Clostridioides difficile;97.83%	89	9232	3.61
CLO_BA0865AA_AS	17	CD472	ERR1346291;ILLUMINA;Paired;300;ERX1417861	Human	Human	Human; Homo sapiens; Hospital	2004		North America	Canada	Ontario					Public Health London		PRJEB11868	ERP013287	SAMEA3906540	ERS1093674	2017-01-30	2017-01-30	CLO_AA7076AA	Assembled	102	244713	4207950	Clostridioides difficile;100.0%	56	996	3.61
CLO_BA0866AA_AS	17	CD479	ERR1346292;ILLUMINA;Paired;300;ERX1417862	Human	Human	Human; Homo sapiens; Hospital	2005		North America	Canada	Ontario					Public Health London		PRJEB11868	ERP013287	SAMEA3906541	ERS1093675	2017-01-30	2017-01-30	CLO_AA7075AA	Assembled	103	241432	4183705	Clostridioides difficile;100.0%	61	986	3.61
CLO_BA0869AA_AS	17	CD514	ERR1346295;ILLUMINA;Paired;300;ERX1417865	Human	Human	Human; Homo sapiens; Hospital	2005		North America	Canada	Ontario					Public Health London		PRJEB11868	ERP013287	SAMEA3906544	ERS1093678	2017-01-30	2017-01-30	CLO_AA7072AA	Assembled	76	134260	4212515	Clostridioides difficile;100.0%	93	5137	3.61
CLO_BA0870AA_AS	17	CD515	ERR1346296;ILLUMINA;Paired;300;ERX1417866	Human	Human	Human; Homo sapiens; Hospital	2005		North America	Canada	Ontario					Public Health London		PRJEB11868	ERP013287	SAMEA3906545	ERS1093679	2017-01-30	2017-01-30	CLO_AA7071AA	Assembled	89	244713	4210044	Clostridioides difficile;99.06%	69	846	3.61
CLO_BA0871AA_AS	17	CD523	ERR1346297;ILLUMINA;Paired;300;ERX1417867	Human	Human	Human; Homo sapiens; Hospital	2005		North America	Canada	Ontario					Public Health London		PRJEB11868	ERP013287	SAMEA3906546	ERS1093680	2017-01-30	2017-01-30	CLO_AA7070AA	Assembled	82	244713	4210078	Clostridioides difficile;99.07%	68	1420	3.61
CLO_BA0875AA_AS	17	CD529	ERR1346301;ILLUMINA;Paired;300;ERX1417871	Human	Human	Human; Homo sapiens; Hospital	2005		North America	Canada	Ontario					Public Health London		PRJEB11868	ERP013287	SAMEA3906550	ERS1093684	2017-01-30	2017-01-30	CLO_AA7066AA	Assembled	95	244713	4209762	Clostridioides difficile;98.06%	74	980	3.61
CLO_BA0876AA_AS	17	CD531	ERR1346302;ILLUMINA;Paired;300;ERX1417872	Human	Human	Human; Homo sapiens; Hospital	2005		North America	Canada	Ontario					Public Health London		PRJEB11868	ERP013287	SAMEA3906551	ERS1093685	2017-01-30	2017-01-30	CLO_AA7065AA	Assembled	74	132722	4219514	Clostridioides difficile;100.0%	123	6239	3.61
CLO_BA0878AA_AS	17	CD552	ERR1346304;ILLUMINA;Paired;300;ERX1417874	Human	Human	Human; Homo sapiens; Hospital	2002		North America	Canada	Ontario					Public Health London		PRJEB11868	ERP013287	SAMEA3906553	ERS1093687	2017-01-30	2017-01-30	CLO_AA7063AA	Assembled	151	211607	4216584	Clostridioides difficile;100.0%	71	1667	3.61
CLO_BA0880AA_AS	17	CD577	ERR1346306;ILLUMINA;Paired;300;ERX1417876	Human	Human	Human; Homo sapiens; Hospital	2003		North America	Canada	Ontario					Public Health London		PRJEB11868	ERP013287	SAMEA3906555	ERS1093689	2017-01-30	2017-01-30	CLO_AA7061AA	Assembled	74	345366	4215989	Clostridioides difficile;100.0%	59	775	3.61
CLO_BA0881AA_AS	17	CD578	ERR1346307;ILLUMINA;Paired;300;ERX1417877	Human	Human	Human; Homo sapiens; Hospital	2005		North America	Canada	Ontario					Public Health London		PRJEB11868	ERP013287	SAMEA3906556	ERS1093690	2017-01-30	2017-01-30	CLO_AA7060AA	Assembled	103	187720	4217772	Clostridioides difficile;100.0%	77	1847	3.61
CLO_BA0882AA_AS	17	CD656	ERR1346308;ILLUMINA;Paired;300;ERX1417878	Human	Human	Human; Homo sapiens; Hospital	2004		North America	Canada	Ontario					Public Health London		PRJEB11868	ERP013287	SAMEA3906557	ERS1093691	2017-01-30	2017-01-30	CLO_AA7059AA	Assembled	105	210645	4230415	Clostridioides difficile;98.96%	80	1171	3.61
CLO_BA0883AA_AS	17	CD657	ERR1346309;ILLUMINA;Paired;300;ERX1417879	Human	Human	Human; Homo sapiens; Hospital	2004		North America	Canada	Ontario					Public Health London		PRJEB11868	ERP013287	SAMEA3906558	ERS1093692	2017-01-30	2017-01-30	CLO_AA7058AA	Assembled	108	155291	4228107	Clostridioides difficile;99.08%	91	2288	3.61
CLO_BA0884AA_AS	17	CD744	ERR1346310;ILLUMINA;Paired;300;ERX1417880	Human	Human	Human; Homo sapiens; Hospital	2004		North America	Canada	Ontario					Public Health London		PRJEB11868	ERP013287	SAMEA3906559	ERS1093693	2017-01-30	2017-01-30	CLO_AA7057AA	Assembled	88	122899	4213214	Clostridioides difficile;100.0%	96	5478	3.61
CLO_BA0885AA_AS	17	CD746	ERR1346311;ILLUMINA;Paired;300;ERX1417881	Human	Human	Human; Homo sapiens; Hospital	2004		North America	Canada	Ontario					Public Health London		PRJEB11868	ERP013287	SAMEA3906560	ERS1093694	2017-01-30	2017-01-30	CLO_AA7056AA	Assembled	43	80895	4212382	Clostridioides difficile;100.0%	138	12559	3.61
CLO_BA0886AA_AS	17	CD748	ERR1346312;ILLUMINA;Paired;300;ERX1417882	Human	Human	Human; Homo sapiens; Hospital	2004		North America	Canada	Ontario					Public Health London		PRJEB11868	ERP013287	SAMEA3906561	ERS1093695	2017-01-30	2017-01-30	CLO_AA7055AA	Assembled	59	103733	4212132	Clostridioides difficile;100.0%	106	11267	3.61
CLO_BA0887AA_AS	17	CD754	ERR1346313;ILLUMINA;Paired;300;ERX1417883	Human	Human	Human; Homo sapiens; Hospital	2004		North America	Canada	Ontario					Public Health London		PRJEB11868	ERP013287	SAMEA3906562	ERS1093696	2017-01-30	2017-01-30	CLO_AA7054AA	Assembled	85	210858	4213808	Clostridioides difficile;100.0%	83	2500	3.61
CLO_BA0888AA_AS	17	CD755	ERR1346314;ILLUMINA;Paired;300;ERX1417884	Human	Human	Human; Homo sapiens; Hospital	2004		North America	Canada	Ontario					Public Health London		PRJEB11868	ERP013287	SAMEA3906563	ERS1093697	2017-01-30	2017-01-30	CLO_AA7053AA	Assembled	98	136065	4216698	Clostridioides difficile;100.0%	95	4246	3.61
CLO_BA0889AA_AS	17	CD762	ERR1346315;ILLUMINA;Paired;300;ERX1417885	Human	Human	Human; Homo sapiens; Hospital	2004		North America	Canada	Ontario					Public Health London		PRJEB11868	ERP013287	SAMEA3906564	ERS1093698	2017-01-30	2017-01-30	CLO_AA7052AA	Assembled	123	152507	4215502	Clostridioides difficile;100.0%	84	2118	3.61
CLO_BA0892AA_AS	17	M04-106	ERR1346318;ILLUMINA;Paired;300;ERX1417888	Human	Human		2005		Europe	Ireland	Dublin					Public Health London		PRJEB11868	ERP013287	SAMEA3906577	ERS1093711	2017-01-30	2017-01-30	CLO_AA7049AA	Assembled	60	209506	4192642	Clostridioides difficile;96.27%	72	1523	3.61
CLO_BA0893AA_AS	17	M04-21	ERR1346319;ILLUMINA;Paired;300;ERX1417889	Human	Human		2004		Europe	Ireland	Dublin					Public Health London		PRJEB11868	ERP013287	SAMEA3906578	ERS1093712	2017-01-30	2017-01-30	CLO_AA7048AA	Assembled	66	246090	4221582	Clostridioides difficile;97.92%	68	1378	3.61
CLO_BA0894AA_AS	17	M04-30	ERR1346320;ILLUMINA;Paired;300;ERX1417890	Human	Human		2004		Europe	Ireland	Dublin					Public Health London		PRJEB11868	ERP013287	SAMEA3906579	ERS1093713	2017-01-30	2017-01-30	CLO_AA7047AA	Assembled	53	234718	4221827	Clostridioides difficile;93.76%	81	1614	3.61
CLO_BA0896AA_AS	17	M04-40	ERR1346322;ILLUMINA;Paired;300;ERX1417892	Human	Human		2004		Europe	Ireland	Dublin					Public Health London		PRJEB11868	ERP013287	SAMEA3906581	ERS1093715	2017-01-30	2017-01-30	CLO_AA7045AA	Assembled	40	211489	4218528	Clostridioides difficile;99.02%	80	1563	3.61
CLO_BA0897AA_AS	17	M04-50	ERR1346323;ILLUMINA;Paired;300;ERX1417893	Human	Human		2004		Europe	Ireland	Dublin					Public Health London		PRJEB11868	ERP013287	SAMEA3906582	ERS1093716	2017-01-30	2017-01-30	CLO_AA7044AA	Assembled	39	235475	4216642	Clostridioides difficile;95.66%	67	1595	3.61
CLO_BA0898AA_AS	17	M04-9	ERR1346324;ILLUMINA;Paired;300;ERX1417894	Human	Human		2004		Europe	Ireland	Dublin					Public Health London		PRJEB11868	ERP013287	SAMEA3906583	ERS1093717	2017-01-30	2017-01-30	CLO_AA7043AA	Assembled	57	241023	4223146	Clostridioides difficile;96.34%	76	1859	3.61
CLO_BA0899AA_AS	17	M05-185	ERR1346325;ILLUMINA;Paired;300;ERX1417895	Human	Human		2005		Europe	Ireland	Dublin					Public Health London		PRJEB11868	ERP013287	SAMEA3906584	ERS1093718	2017-01-30	2017-01-30	CLO_AA7042AA	Assembled	46	205793	4219601	Clostridioides difficile;97.35%	78	2129	3.61
CLO_BA0900AA_AS	17	M05-195	ERR1346326;ILLUMINA;Paired;300;ERX1417896	Human	Human		2005		Europe	Ireland	Dublin					Public Health London		PRJEB11868	ERP013287	SAMEA3906585	ERS1093719	2017-01-30	2017-01-30	CLO_AA7041AA	Assembled	57	235055	4223597	Clostridioides difficile;96.49%	75	1999	3.61
CLO_BA0902AA_AS	17	M05-214	ERR1346328;ILLUMINA;Paired;300;ERX1417898	Human	Human		2005		Europe	Ireland	Dublin					Public Health London		PRJEB11868	ERP013287	SAMEA3906587	ERS1093721	2017-01-30	2017-01-30	CLO_AA7039AA	Assembled	48	244672	4221733	Clostridioides difficile;94.75%	81	1366	3.61
CLO_BA0903AA_AS	17	M08-127	ERR1346329;ILLUMINA;Paired;300;ERX1417899	Human	Human		2008		Europe	Ireland	Dublin					Public Health London		PRJEB11868	ERP013287	SAMEA3906588	ERS1093722	2017-01-30	2017-01-30	CLO_AA7038AA	Assembled	91	249297	4175432	Clostridioides difficile;98.99%	63	864	3.61
CLO_BA0905AA_AS	17	MOH207	ERR1346331;ILLUMINA;Paired;300;ERX1417901	Human	Human	Human; Homo sapiens; Hospital	2003		North America	Canada	Ontario					Public Health London		PRJEB11868	ERP013287	SAMEA3906590	ERS1093724	2017-01-30	2017-01-30	CLO_AA7036AA	Assembled	103	88926	4244413	Clostridioides difficile;97.56%	82	7905	3.61
CLO_BA0906AA_AS	17	MOH82	ERR1346332;ILLUMINA;Paired;300;ERX1417902	Human	Human	Human; Homo sapiens; Hospital	2003		North America	Canada	Ontario					Public Health London		PRJEB11868	ERP013287	SAMEA3906591	ERS1093725	2017-01-30	2017-01-30	CLO_AA7035AA	Assembled	101	249286	4222669	Clostridioides difficile;95.97%	68	964	3.61
CLO_BA0907AA_AS	17	MOH849	ERR1346333;ILLUMINA;Paired;300;ERX1417903	Human	Human	Human; Homo sapiens; Hospital	2003		North America	Canada	Ontario					Public Health London		PRJEB11868	ERP013287	SAMEA3906592	ERS1093726	2017-01-30	2017-01-30	CLO_AA7034AA	Assembled	108	241432	4224608	Clostridioides difficile;96.12%	71	880	3.61
CLO_BA0908AA_AS	17	S3	ERR1346334;ILLUMINA;Paired;300;ERX1417904	Human	Human		2006		Europe	Ireland	Dublin					Public Health London		PRJEB11868	ERP013287	SAMEA3906694	ERS1093828	2017-01-30	2017-01-30	CLO_AA7033AA	Assembled	48	241284	4220128	Clostridioides difficile;97.12%	70	1944	3.61
CLO_BA0911AA_AS	17	SCH5842529	ERR1346337;ILLUMINA;Paired;300;ERX1417907	Human	Human		2012		Africa	South Africa						Public Health London		PRJEB11868	ERP013287	SAMEA3906697	ERS1093831	2017-01-30	2017-01-30	CLO_AA7030AA	Assembled	121	249892	4187163	Clostridioides difficile;100.0%	66	868	3.61
CLO_BA0914AA_AS	17	SCH5865760	ERR1346340;ILLUMINA;Paired;300;ERX1417910	Human	Human		2012		Africa	South Africa						Public Health London		PRJEB11868	ERP013287	SAMEA3906700	ERS1093834	2017-01-30	2017-01-30	CLO_AA7027AA	Assembled	108	224299	4397484	Clostridioides difficile;79.3%	126	1006	3.61
CLO_BA0916AA_AS	17	SCH6148880	ERR1346342;ILLUMINA;Paired;300;ERX1417912	Human	Human		2012		Africa	South Africa						Public Health London		PRJEB11868	ERP013287	SAMEA3906702	ERS1093836	2017-01-30	2017-01-30	CLO_AA7025AA	Assembled	108	236267	4361203	Clostridioides difficile;80.14%	103	935	3.61
CLO_BA0918AA_AS	17	SV04-10	ERR1346344;ILLUMINA;Paired;300;ERX1417914	Human	Human		2004		Europe	Ireland	Dublin					Public Health London		PRJEB11868	ERP013287	SAMEA3906713	ERS1093847	2017-01-30	2017-01-30	CLO_AA7023AA	Assembled	49	241065	4209693	Clostridioides difficile;96.23%	75	1701	3.61
CLO_BA0920AA_AS	17	SV04-18	ERR1346346;ILLUMINA;Paired;300;ERX1417916	Human	Human		2004		Europe	Ireland	Dublin					Public Health London		PRJEB11868	ERP013287	SAMEA3906715	ERS1093849	2017-01-30	2017-01-30	CLO_AA7021AA	Assembled	62	244714	4165502	Clostridioides difficile;100.0%	62	1180	3.61
CLO_BA0921AA_AS	17	SV04-19	ERR1346347;ILLUMINA;Paired;300;ERX1417917	Human	Human		2004		Europe	Ireland	Dublin					Public Health London		PRJEB11868	ERP013287	SAMEA3906716	ERS1093850	2017-01-30	2017-01-30	CLO_AA7020AA	Assembled	48	244961	4162294	Clostridioides difficile;97.96%	69	1734	3.61
CLO_BA0922AA_AS	17	SV04-29	ERR1346348;ILLUMINA;Paired;300;ERX1417918	Human	Human		2004		Europe	Ireland	Dublin					Public Health London		PRJEB11868	ERP013287	SAMEA3906717	ERS1093851	2017-01-30	2017-01-30	CLO_AA7019AA	Assembled	65	221306	4195045	Clostridioides difficile;96.16%	68	1555	3.61
CLO_BA0923AA_AS	17	SV04-54	ERR1346349;ILLUMINA;Paired;300;ERX1417919	Human	Human		2005		Europe	Ireland	Dublin					Public Health London		PRJEB11868	ERP013287	SAMEA3906718	ERS1093852	2017-01-30	2017-01-30	CLO_AA7018AA	Assembled	57	244713	4221612	Clostridioides difficile;95.88%	63	1536	3.61
CLO_BA0924AA_AS	17	SV04-6	ERR1346350;ILLUMINA;Paired;300;ERX1417920	Human	Human		2004		Europe	Ireland	Dublin					Public Health London		PRJEB11868	ERP013287	SAMEA3906719	ERS1093853	2017-01-30	2017-01-30	CLO_AA7017AA	Assembled	44	192209	4162917	Clostridioides difficile;96.84%	71	2092	3.61
CLO_BA0925AA_AS	17	SV04-9	ERR1346351;ILLUMINA;Paired;300;ERX1417921	Human	Human		2004		Europe	Ireland	Dublin					Public Health London		PRJEB11868	ERP013287	SAMEA3906720	ERS1093854	2017-01-30	2017-01-30	CLO_AA7016AA	Assembled	46	209541	4190998	Clostridioides difficile;97.18%	79	1125	3.61
CLO_BA0927AA_AS	17	SV05-3	ERR1346353;ILLUMINA;Paired;300;ERX1417923	Human	Human		2005		Europe	Ireland	Dublin					Public Health London		PRJEB11868	ERP013287	SAMEA3906722	ERS1093856	2017-01-30	2017-01-30	CLO_AA7014AA	Assembled	36	241077	4163677	Clostridioides difficile;97.03%	72	2225	3.61
CLO_BA0928AA_AS	17	T-14	ERR1346354;ILLUMINA;Paired;300;ERX1417924	Human	Human		2011		Asia	Taiwan						Public Health London		PRJEB11868	ERP013287	SAMEA3906723	ERS1093857	2017-01-30	2017-01-30	CLO_AA7013AA	Assembled	53	42174	4117974	Clostridioides difficile;97.88%	188	26227	3.61
CLO_BA0930AA_AS	17	T-79	ERR1346356;ILLUMINA;Paired;300;ERX1417926	Human	Human		2011		Asia	Taiwan						Public Health London		PRJEB11868	ERP013287	SAMEA3906725	ERS1093859	2017-01-30	2017-01-30	CLO_AA7011AA	Assembled	94	90715	4237247	Clostridioides difficile;96.84%	130	7494	3.61
CLO_BA0931AA_AS	17	0 9-02	ERR1346357;ILLUMINA;Paired;300;ERX1417927	Human	Human	Human; Homo sapiens; Hospital	2009		Asia	South Korea						Public Health London		PRJEB11868	ERP013287	SAMEA3906513	ERS1093647	2017-01-30	2017-01-30	CLO_AA7010AA	Assembled	56	230745	4185088	Clostridioides difficile;96.19%	70	1027	3.61
CLO_BA0933AA_AS	17	BG 181	ERR1346359;ILLUMINA;Paired;300;ERX1417929	Human	Human	Human; Homo sapiens; Hospital	2009		Europe	Bulgaria						Public Health London		PRJEB11868	ERP013287	SAMEA3906530	ERS1093664	2017-01-30	2017-01-30	CLO_AA7008AA	Assembled	71	244707	4235133	Clostridioides difficile;97.17%	67	930	3.61
CLO_BA0934AA_AS	17	CZ 1201	ERR1346360;ILLUMINA;Paired;300;ERX1417930	Human	Human	Human; Homo sapiens; Hospital	2009		Europe	Czech Republic						Public Health London		PRJEB11868	ERP013287	SAMEA3906566	ERS1093700	2017-01-30	2017-01-30	CLO_AA7007AA	Assembled	66	236296	4260672	Clostridioides difficile;96.08%	68	1760	3.61
CLO_BA0936AA_AS	17	DS 21	ERR1346362;ILLUMINA;Paired;300;ERX1417932	Human	Human	Human; Homo sapiens; Hospital	2003		Asia	Singapore						Public Health London		PRJEB11868	ERP013287	SAMEA3906568	ERS1093702	2017-01-30	2017-01-30	CLO_AA7005AA	Assembled	123	241065	4227744	Clostridioides difficile;97.15%	71	859	3.61
CLO_BA0937AA_AS	17	ES 531	ERR1346363;ILLUMINA;Paired;300;ERX1417933	Human	Human	Human; Homo sapiens; Hospital	2011		Oceania	Australia						Public Health London		PRJEB11868	ERP013287	SAMEA3906569	ERS1093703	2017-01-30	2017-01-30	CLO_AA7004AA	Assembled	123	324118	4324603	Clostridioides difficile;98.73%	58	2109	3.61
CLO_BA0940AA_AS	17	GAI 95601	ERR1346366;ILLUMINA;Paired;300;ERX1417936	Human	Human	Human; Homo sapiens; Hospital	1995		Asia	Japan						Public Health London		PRJEB11868	ERP013287	SAMEA3906572	ERS1093706	2017-01-30	2017-01-30	CLO_AA7001AA	Assembled	42	234617	4219335	Clostridioides difficile;98.25%	76	2246	3.61
CLO_BA0941AA_AS	17	GR 0108	ERR1346367;ILLUMINA;Paired;300;ERX1417937	Human	Human	Human; Homo sapiens; Hospital	2009		Europe	Greece						Public Health London		PRJEB11868	ERP013287	SAMEA3906573	ERS1093707	2017-01-30	2017-01-30	CLO_AA7000AA	Assembled	67	244707	4265732	Clostridioides difficile;95.75%	63	1204	3.61
CLO_BA0943AA_AS	17	IE 1104	ERR1346369;ILLUMINA;Paired;300;ERX1417939	Human	Human		2009		Europe	Ireland	Dublin					Public Health London		PRJEB11868	ERP013287	SAMEA3906576	ERS1093710	2017-01-30	2017-01-30	CLO_AA6998AA	Assembled	119	244672	4210856	Clostridioides difficile;98.0%	73	1134	3.61
CLO_BA0948AA_AS	17	MRL 2923	ERR1346374;ILLUMINA;Paired;300;ERX1417944	Human	Human		2008		North America	United States	Colorado					Public Health London		PRJEB11868	ERP013287	SAMEA3906597	ERS1093731	2017-01-30	2017-01-30	CLO_AA6993AA	Assembled	109	244714	4192885	Clostridioides difficile;96.94%	68	748	3.61
CLO_BA0949AA_AS	17	MRL 3836	ERR1346375;ILLUMINA;Paired;300;ERX1417945	Human	Human		2009		North America	United States	Illinois					Public Health London		PRJEB11868	ERP013287	SAMEA3906598	ERS1093732	2017-01-30	2017-01-30	CLO_AA6992AA	Assembled	109	244701	4207399	Clostridioides difficile;100.0%	70	623	3.61
CLO_BA0952AA_AS	17	MRL 738	ERR1346378;ILLUMINA;Paired;300;ERX1417948	Human	Human		2007		North America	United States	Washington					Public Health London		PRJEB11868	ERP013287	SAMEA3906601	ERS1093735	2017-01-30	2017-01-30	CLO_AA6989AA	Assembled	109	240272	4228993	Clostridioides difficile;97.0%	70	1027	3.61
CLO_BA0953AA_AS	17	MRL 981	ERR1346379;ILLUMINA;Paired;300;ERX1417949	Human	Human		2007		North America	United States	California					Public Health London		PRJEB11868	ERP013287	SAMEA3906602	ERS1093736	2017-01-30	2017-01-30	CLO_AA6988AA	Assembled	101	286141	4270993	Clostridioides difficile;98.79%	66	1892	3.61
CLO_BA0955AA_AS	17	MRL 991	ERR1346381;ILLUMINA;Paired;300;ERX1417951	Human	Human		2007		North America	United States	California					Public Health London		PRJEB11868	ERP013287	SAMEA3906604	ERS1093738	2017-01-30	2017-01-30	CLO_AA6986AA	Assembled	99	235704	4299550	Clostridioides difficile;96.58%	85	1073	3.61
CLO_BA0958AA_AS	17	S- 017.1	ERR1346384;ILLUMINA;Paired;300;ERX1417954	Human	Human		2001		South America	Argentina						Public Health London		PRJEB11868	ERP013287	SAMEA3906607	ERS1093741	2017-01-30	2017-01-30	CLO_AA6983AA	Assembled	118	244707	4175254	Clostridioides difficile;98.98%	69	957	3.61
CLO_BA0959AA_AS	17	S- 017.10	ERR1346385;ILLUMINA;Paired;300;ERX1417955	Human	Human		2000		Europe	Ireland	Dublin					Public Health London		PRJEB11868	ERP013287	SAMEA3906608	ERS1093742	2017-01-30	2017-01-30	CLO_AA6982AA	Assembled	129	241887	4223030	Clostridioides difficile;97.1%	72	700	3.61
CLO_BA0960AA_AS	17	S- 017.11	ERR1346386;ILLUMINA;Paired;300;ERX1417956	Human	Human		2002		Europe	United Kingdom	Fife					Public Health London		PRJEB11868	ERP013287	SAMEA3906609	ERS1093743	2017-01-30	2017-01-30	CLO_AA6981AA	Assembled	101	241887	4184484	Clostridioides difficile;99.0%	71	745	3.61
CLO_BA0961AA_AS	17	S- 017.12	ERR1346387;ILLUMINA;Paired;300;ERX1417957	Human	Human		1999		Asia	Japan						Public Health London		PRJEB11868	ERP013287	SAMEA3906610	ERS1093744	2017-01-30	2017-01-30	CLO_AA6980AA	Assembled	134	244713	4175683	Clostridioides difficile;100.0%	67	796	3.61
CLO_BA0962AA_AS	17	S- 017.13	ERR1346388;ILLUMINA;Paired;300;ERX1417958	Human	Human		1999		Asia	Japan						Public Health London		PRJEB11868	ERP013287	SAMEA3906611	ERS1093745	2017-01-30	2017-01-30	CLO_AA6979AA	Assembled	120	241887	4223254	Clostridioides difficile;97.22%	77	993	3.61
CLO_BA0963AA_AS	17	S- 017.14	ERR1346389;ILLUMINA;Paired;300;ERX1417959	Human	Human		1999		Asia	Japan						Public Health London		PRJEB11868	ERP013287	SAMEA3906612	ERS1093746	2017-01-30	2017-01-30	CLO_AA6978AA	Assembled	117	275696	4170479	Clostridioides difficile;100.0%	60	964	3.61
CLO_BA0964AA_AS	17	S- 017.15	ERR1346390;ILLUMINA;Paired;300;ERX1417960	Human	Human		2001		Asia	Kuwait						Public Health London		PRJEB11868	ERP013287	SAMEA3906613	ERS1093747	2017-01-30	2017-01-30	CLO_AA6977AA	Assembled	103	235097	4224735	Clostridioides difficile;97.17%	73	1187	3.61
CLO_BA0965AA_AS	17	S- 017.16	ERR1346391;ILLUMINA;Paired;300;ERX1417961	Human	Human		2001		Asia	Kuwait						Public Health London		PRJEB11868	ERP013287	SAMEA3906614	ERS1093748	2017-01-30	2017-01-30	CLO_AA6976AA	Assembled	100	241065	4224258	Clostridioides difficile;97.09%	76	826	3.61
CLO_BA0966AA_AS	17	S- 017.19	ERR1346392;ILLUMINA;Paired;300;ERX1417962	Human	Human		2003		Europe	Poland						Public Health London		PRJEB11868	ERP013287	SAMEA3906615	ERS1093749	2017-01-30	2017-01-30	CLO_AA6975AA	Assembled	97	235054	4269466	Clostridioides difficile;87.68%	96	1092	3.61
CLO_BA0967AA_AS	17	S- 017.2	ERR1346393;ILLUMINA;Paired;300;ERX1417963	Human	Human		2001		South America	Argentina						Public Health London		PRJEB11868	ERP013287	SAMEA3906616	ERS1093750	2017-01-30	2017-01-30	CLO_AA6974AA	Assembled	147	241065	4266766	Clostridioides difficile;95.53%	85	713	3.61
CLO_BA0970AA_AS	17	S- 017.22	ERR1346396;ILLUMINA;Paired;300;ERX1417966	Human	Human		2003		Europe	United Kingdom	Poole					Public Health London		PRJEB11868	ERP013287	SAMEA3906619	ERS1093753	2017-01-30	2017-01-30	CLO_AA6971AA	Assembled	115	244653	4184961	Clostridioides difficile;100.0%	65	947	3.61
CLO_BA0972AA_AS	17	S- 017.24	ERR1346398;ILLUMINA;Paired;300;ERX1417968	Human	Human		2003		Europe	United Kingdom	Poole					Public Health London		PRJEB11868	ERP013287	SAMEA3906621	ERS1093755	2017-01-30	2017-01-30	CLO_AA6969AA	Assembled	95	244653	4184438	Clostridioides difficile;98.91%	68	1026	3.61
CLO_BA0974AA_AS	17	S- 017.27	ERR1346400;ILLUMINA;Paired;300;ERX1417970	Human	Human		1996		Europe	United Kingdom	Wrexham					Public Health London		PRJEB11868	ERP013287	SAMEA3906623	ERS1093757	2017-01-30	2017-01-30	CLO_AA6967AA	Assembled	103	244714	4166933	Clostridioides difficile;100.0%	67	975	3.61
CLO_BA0975AA_AS	17	S- 017.28	ERR1346401;ILLUMINA;Paired;300;ERX1417971	Human	Human		1996		Europe	United Kingdom	Wrexham					Public Health London		PRJEB11868	ERP013287	SAMEA3906624	ERS1093758	2017-01-30	2017-01-30	CLO_AA6966AA	Assembled	98	241073	4166347	Clostridioides difficile;99.07%	71	1002	3.61
CLO_BA0979AA_AS	17	S- 017.31	ERR1346405;ILLUMINA;Paired;300;ERX1417975	Human	Human		2010		Asia	Hong Kong						Public Health London		PRJEB11868	ERP013287	SAMEA3906628	ERS1093762	2017-01-30	2017-01-30	CLO_AA6962AA	Assembled	105	239784	4233634	Clostridioides difficile;96.36%	79	924	3.61
CLO_BA0980AA_AS	17	S- 017.32	ERR1346406;ILLUMINA;Paired;300;ERX1417976	Human	Human		2010		Asia	Hong Kong						Public Health London		PRJEB11868	ERP013287	SAMEA3906629	ERS1093763	2017-01-30	2017-01-30	CLO_AA6961AA	Assembled	107	244671	4235713	Clostridioides difficile;96.4%	71	1111	3.61
CLO_BA0983AA_AS	17	S- 017.36	ERR1346409;ILLUMINA;Paired;300;ERX1417979	Human	Human		2010		Asia	Hong Kong						Public Health London		PRJEB11868	ERP013287	SAMEA3906632	ERS1093766	2017-01-30	2017-01-30	CLO_AA6958AA	Assembled	96	241761	4390091	Clostridioides difficile;96.58%	79	1085	3.61
CLO_BA0984AA_AS	17	S- 017.37	ERR1346410;ILLUMINA;Paired;300;ERX1417980	Human	Human		2010		Asia	Hong Kong						Public Health London		PRJEB11868	ERP013287	SAMEA3906633	ERS1093767	2017-01-30	2017-01-30	CLO_AA6957AA	Assembled	100	241077	4268063	Clostridioides difficile;95.08%	79	1206	3.61
CLO_BA0985AA_AS	17	S- 017.38	ERR1346411;ILLUMINA;Paired;300;ERX1417981	Human	Human		2010		Asia	Hong Kong						Public Health London		PRJEB11868	ERP013287	SAMEA3906634	ERS1093768	2017-01-30	2017-01-30	CLO_AA6956AA	Assembled	97	241432	4265229	Clostridioides difficile;93.69%	77	1080	3.61
CLO_BA0986AA_AS	17	S- 017.4	ERR1346412;ILLUMINA;Paired;300;ERX1417982	Human	Human		2005		Europe	United Kingdom	Aylesbury					Public Health London		PRJEB11868	ERP013287	SAMEA3906635	ERS1093769	2017-01-30	2017-01-30	CLO_AA6955AA	Assembled	118	244696	4166381	Clostridioides difficile;99.01%	74	590	3.61
CLO_BA0987AA_AS	17	S- 017.40	ERR1346413;ILLUMINA;Paired;300;ERX1417983	Human	Human		2011		Asia	Hong Kong						Public Health London		PRJEB11868	ERP013287	SAMEA3906636	ERS1093770	2017-01-30	2017-01-30	CLO_AA6954AA	Assembled	89	241077	4294009	Clostridioides difficile;97.03%	68	1126	3.61
CLO_BA0988AA_AS	17	S- 017.41	ERR1346414;ILLUMINA;Paired;300;ERX1417984	Human	Human		2011		Asia	Hong Kong						Public Health London		PRJEB11868	ERP013287	SAMEA3906637	ERS1093771	2017-01-30	2017-01-30	CLO_AA6953AA	Assembled	127	241065	4285306	Clostridioides difficile;94.92%	87	437	3.61
CLO_BA0989AA_AS	17	S- 017.43	ERR1346415;ILLUMINA;Paired;300;ERX1417985	Human	Human		2011		Asia	Hong Kong						Public Health London		PRJEB11868	ERP013287	SAMEA3906638	ERS1093772	2017-01-30	2017-01-30	CLO_AA6952AA	Assembled	113	249892	4249640	Clostridioides difficile;98.99%	68	1234	3.61
CLO_BA0990AA_AS	17	S- 017.44	ERR1346416;ILLUMINA;Paired;300;ERX1417986	Human	Human		2011		Asia	Hong Kong						Public Health London		PRJEB11868	ERP013287	SAMEA3906639	ERS1093773	2017-01-30	2017-01-30	CLO_AA6951AA	Assembled	96	241065	4279588	Clostridioides difficile;95.05%	82	1559	3.61
CLO_BA0991AA_AS	17	S- 017.45	ERR1346417;ILLUMINA;Paired;300;ERX1417987	Human	Human		2011		Asia	Hong Kong						Public Health London		PRJEB11868	ERP013287	SAMEA3906640	ERS1093774	2017-01-30	2017-01-30	CLO_AA6950AA	Assembled	128	244714	4273745	Clostridioides difficile;96.19%	79	625	3.61
CLO_BA0992AA_AS	17	S- 017.46	ERR1346418;ILLUMINA;Paired;300;ERX1417988	Human	Human		2008		Europe	United Kingdom	Coventry					Public Health London		PRJEB11868	ERP013287	SAMEA3906641	ERS1093775	2017-01-30	2017-01-30	CLO_AA6949AA	Assembled	125	244659	4174190	Clostridioides difficile;98.91%	66	664	3.61
CLO_BA0993AA_AS	17	S- 017.47	ERR1346419;ILLUMINA;Paired;300;ERX1417989	Human	Human		2008		Europe	United Kingdom	Coventry					Public Health London		PRJEB11868	ERP013287	SAMEA3906642	ERS1093776	2017-01-30	2017-01-30	CLO_AA6948AA	Assembled	93	241707	4222900	Clostridioides difficile;96.15%	74	1218	3.61
CLO_BA0994AA_AS	17	S- 017.48	ERR1346420;ILLUMINA;Paired;300;ERX1417990	Human	Human		2008		Europe	United Kingdom	Coventry					Public Health London		PRJEB11868	ERP013287	SAMEA3906643	ERS1093777	2017-01-30	2017-01-30	CLO_AA6947AA	Assembled	113	244713	4138193	Clostridioides difficile;98.98%	72	681	3.61
CLO_BA0995AA_AS	17	S- 017.49	ERR1346421;ILLUMINA;Paired;300;ERX1417991	Human	Human		2008		Europe	United Kingdom	Coventry					Public Health London		PRJEB11868	ERP013287	SAMEA3906644	ERS1093778	2017-01-30	2017-01-30	CLO_AA6946AA	Assembled	93	244713	4175695	Clostridioides difficile;100.0%	68	1275	3.61
CLO_BA0996AA_AS	17	S- 017.5	ERR1346422;ILLUMINA;Paired;300;ERX1417992	Human	Human		1994		Europe	United Kingdom	Carlisle					Public Health London		PRJEB11868	ERP013287	SAMEA3906645	ERS1093779	2017-01-30	2017-01-30	CLO_AA6945AA	Assembled	121	244714	4166461	Clostridioides difficile;100.0%	70	551	3.61
CLO_BA0997AA_AS	17	S- 017.50	ERR1346423;ILLUMINA;Paired;300;ERX1417993	Human	Human		2008		Europe	United Kingdom	Coventry					Public Health London		PRJEB11868	ERP013287	SAMEA3906646	ERS1093780	2017-01-30	2017-01-30	CLO_AA6944AA	Assembled	114	244707	4176212	Clostridioides difficile;100.0%	75	601	3.61
CLO_BA0998AA_AS	17	S- 017.51	ERR1346424;ILLUMINA;Paired;300;ERX1417994	Human	Human		2008		Europe	United Kingdom	Coventry					Public Health London		PRJEB11868	ERP013287	SAMEA3906647	ERS1093781	2017-01-30	2017-01-30	CLO_AA6943AA	Assembled	95	244713	4175546	Clostridioides difficile;100.0%	72	1033	3.61
CLO_BA0999AA_AS	17	S- 017.52	ERR1346425;ILLUMINA;Paired;300;ERX1417995	Human	Human		2008		Europe	United Kingdom	Coventry					Public Health London		PRJEB11868	ERP013287	SAMEA3906648	ERS1093782	2017-01-30	2017-01-30	CLO_AA6942AA	Assembled	65	244966	4178351	Clostridioides difficile;99.02%	67	2028	3.61
CLO_BA1000AA_AS	17	S- 017.53	ERR1346426;ILLUMINA;Paired;300;ERX1417996	Human	Human		2009		Europe	United Kingdom	Worcestershire					Public Health London		PRJEB11868	ERP013287	SAMEA3906649	ERS1093783	2017-01-30	2017-01-30	CLO_AA6941AA	Assembled	144	244713	4088134	Clostridioides difficile;98.93%	64	655	3.61
CLO_BA1001AA_AS	17	S- 017.55	ERR1346427;ILLUMINA;Paired;300;ERX1417997	Human	Human		2009		Europe	United Kingdom	Nottinghamshire					Public Health London		PRJEB11868	ERP013287	SAMEA3906650	ERS1093784	2017-01-30	2017-01-30	CLO_AA6940AA	Assembled	108	241064	4216167	Clostridioides difficile;97.09%	71	1282	3.61
CLO_BA1002AA_AS	17	S- 017.56	ERR1346428;ILLUMINA;Paired;300;ERX1417998	Human	Human		2009		Europe	United Kingdom	Birmingham					Public Health London		PRJEB11868	ERP013287	SAMEA3906651	ERS1093785	2017-01-30	2017-01-30	CLO_AA6939AA	Assembled	141	240933	4224115	Clostridioides difficile;99.1%	79	746	3.61
CLO_BA1003AA_AS	17	S- 017.57	ERR1346429;ILLUMINA;Paired;300;ERX1417999	Human	Human		2009		Europe	United Kingdom	Nottinghamshire					Public Health London		PRJEB11868	ERP013287	SAMEA3906652	ERS1093786	2017-01-30	2017-01-30	CLO_AA6938AA	Assembled	121	241432	4223870	Clostridioides difficile;96.3%	76	957	3.61
CLO_BA1005AA_AS	17	S- 017.59	ERR1346431;ILLUMINA;Paired;300;ERX1418001	Human	Human		2010		Europe	United Kingdom	Nottinghamshire					Public Health London		PRJEB11868	ERP013287	SAMEA3906654	ERS1093788	2017-01-30	2017-01-30	CLO_AA6936AA	Assembled	118	240951	4223069	Clostridioides difficile;97.08%	77	848	3.61
CLO_BA1006AA_AS	17	S- 017.6	ERR1346432;ILLUMINA;Paired;300;ERX1418002	Human	Human		1996		Europe	United Kingdom	Dorchester					Public Health London		PRJEB11868	ERP013287	SAMEA3906655	ERS1093789	2017-01-30	2017-01-30	CLO_AA6935AA	Assembled	109	244714	4163540	Clostridioides difficile;100.0%	68	1040	3.61
CLO_BA1007AA_AS	17	S- 017.60	ERR1346433;ILLUMINA;Paired;300;ERX1418003	Human	Human		2010		Europe	United Kingdom	Nottinghamshire					Public Health London		PRJEB11868	ERP013287	SAMEA3906656	ERS1093790	2017-01-30	2017-01-30	CLO_AA6934AA	Assembled	105	219273	4224997	Clostridioides difficile;97.44%	83	1191	3.61
CLO_BA1009AA_AS	17	S- 017.62	ERR1346435;ILLUMINA;Paired;300;ERX1418005	Human	Human		2010		Europe	United Kingdom	Nottinghamshire					Public Health London		PRJEB11868	ERP013287	SAMEA3906658	ERS1093792	2017-01-30	2017-01-30	CLO_AA6932AA	Assembled	97	241707	4224538	Clostridioides difficile;97.14%	80	1231	3.61
CLO_BA1011AA_AS	17	S- 017.65	ERR1346437;ILLUMINA;Paired;300;ERX1418007	Human	Human		2011		Europe	United Kingdom	Walsall					Public Health London		PRJEB11868	ERP013287	SAMEA3906660	ERS1093794	2017-01-30	2017-01-30	CLO_AA6930AA	Assembled	130	249297	4168035	Clostridioides difficile;100.0%	63	990	3.61
CLO_BA1012AA_AS	17	S- 017.66	ERR1346438;ILLUMINA;Paired;300;ERX1418008	Human	Human		2011		Europe	United Kingdom	Walsall					Public Health London		PRJEB11868	ERP013287	SAMEA3906661	ERS1093795	2017-01-30	2017-01-30	CLO_AA6929AA	Assembled	90	249297	4168271	Clostridioides difficile;100.0%	68	826	3.61
CLO_BA1013AA_AS	17	S- 017.67	ERR1346439;ILLUMINA;Paired;300;ERX1418009	Human	Human		2011		Europe	United Kingdom	Coventry					Public Health London		PRJEB11868	ERP013287	SAMEA3906662	ERS1093796	2017-01-30	2017-01-30	CLO_AA6928AA	Assembled	101	241432	4234236	Clostridioides difficile;97.31%	76	1529	3.61
CLO_BA1014AA_AS	17	S- 017.68	ERR1346440;ILLUMINA;Paired;300;ERX1418010	Human	Human		2011		Europe	United Kingdom	Coventry					Public Health London		PRJEB11868	ERP013287	SAMEA3906663	ERS1093797	2017-01-30	2017-01-30	CLO_AA6927AA	Assembled	131	241432	4223476	Clostridioides difficile;96.94%	76	789	3.61
CLO_BA1015AA_AS	17	S- 017.69	ERR1346441;ILLUMINA;Paired;300;ERX1418011	Human	Human		2011		Europe	United Kingdom	Coventry					Public Health London		PRJEB11868	ERP013287	SAMEA3906664	ERS1093798	2017-01-30	2017-01-30	CLO_AA6926AA	Assembled	108	241077	4223688	Clostridioides difficile;97.03%	77	999	3.61
CLO_BA1016AA_AS	17	S- 017.7	ERR1346442;ILLUMINA;Paired;300;ERX1418012	Human	Human		1996		Europe	United Kingdom	Dorchester					Public Health London		PRJEB11868	ERP013287	SAMEA3906665	ERS1093799	2017-01-30	2017-01-30	CLO_AA6925AA	Assembled	124	249296	4195215	Clostridioides difficile;100.0%	61	578	3.61
CLO_BA1017AA_AS	17	S- 017.70	ERR1346443;ILLUMINA;Paired;300;ERX1418013	Human	Human		2011		Europe	United Kingdom	Lincolnshire					Public Health London		PRJEB11868	ERP013287	SAMEA3906666	ERS1093800	2017-01-30	2017-01-30	CLO_AA6924AA	Assembled	93	218835	4401325	Clostridioides difficile;80.71%	119	1436	3.61
CLO_BA1018AA_AS	17	S- 017.71	ERR1346444;ILLUMINA;Paired;300;ERX1418014	Human	Human		2011		Europe	United Kingdom	Staffordshire					Public Health London		PRJEB11868	ERP013287	SAMEA3906667	ERS1093801	2017-01-30	2017-01-30	CLO_AA6923AA	Assembled	86	244714	4204587	Clostridioides difficile;100.0%	65	1232	3.61
CLO_BA1019AA_AS	17	S- 017.72	ERR1346445;ILLUMINA;Paired;300;ERX1418015	Human	Human		2011		Europe	United Kingdom	Walsall					Public Health London		PRJEB11868	ERP013287	SAMEA3906668	ERS1093802	2017-01-30	2017-01-30	CLO_AA6922AA	Assembled	112	249297	4170115	Clostridioides difficile;100.0%	67	1285	3.61
CLO_BA1020AA_AS	17	S- 017.73	ERR1346446;ILLUMINA;Paired;300;ERX1418016	Human	Human		2011		Europe	United Kingdom	Walsall					Public Health London		PRJEB11868	ERP013287	SAMEA3906669	ERS1093803	2017-01-30	2017-01-30	CLO_AA6921AA	Assembled	111	298770	4168726	Clostridioides difficile;100.0%	63	1027	3.61
CLO_BA1021AA_AS	17	S- 017.74	ERR1346447;ILLUMINA;Paired;300;ERX1418017	Human	Human		2011		Europe	United Kingdom	Walsall					Public Health London		PRJEB11868	ERP013287	SAMEA3906670	ERS1093804	2017-01-30	2017-01-30	CLO_AA6920AA	Assembled	108	244714	4250016	Clostridioides difficile;89.65%	84	1096	3.61
CLO_BA1022AA_AS	17	S- 017.75	ERR1346448;ILLUMINA;Paired;300;ERX1418018	Human	Human		2011		Europe	United Kingdom	Coventry					Public Health London		PRJEB11868	ERP013287	SAMEA3906671	ERS1093805	2017-01-30	2017-01-30	CLO_AA6919AA	Assembled	95	244713	4257232	Clostridioides difficile;96.94%	69	949	3.61
CLO_BA1023AA_AS	17	S- 017.76	ERR1346449;ILLUMINA;Paired;300;ERX1418019	Human	Human		2012		Europe	United Kingdom	Coventry					Public Health London		PRJEB11868	ERP013287	SAMEA3906672	ERS1093806	2017-01-30	2017-01-30	CLO_AA6918AA	Assembled	101	239784	4185055	Clostridioides difficile;98.14%	75	1186	3.61
CLO_BA1024AA_AS	17	S- 017.77	ERR1346450;ILLUMINA;Paired;300;ERX1418020	Human	Human		2012		Europe	United Kingdom	Coventry					Public Health London		PRJEB11868	ERP013287	SAMEA3906673	ERS1093807	2017-01-30	2017-01-30	CLO_AA6917AA	Assembled	84	244683	4322022	Clostridioides difficile;85.94%	100	1304	3.61
CLO_BA1025AA_AS	17	S- 017.78	ERR1346451;ILLUMINA;Paired;300;ERX1418021	Human	Human		2012		Europe	United Kingdom	Wolverhampton					Public Health London		PRJEB11868	ERP013287	SAMEA3906674	ERS1093808	2017-01-30	2017-01-30	CLO_AA6916AA	Assembled	92	244714	4246871	Clostridioides difficile;96.59%	88	1508	3.61
CLO_BA1028AA_AS	17	S- 017.80	ERR1346454;ILLUMINA;Paired;300;ERX1418024	Human	Human		2012		Europe	United Kingdom	Wolverhampton					Public Health London		PRJEB11868	ERP013287	SAMEA3906677	ERS1093811	2017-01-30	2017-01-30	CLO_AA6913AA	Assembled	126	249297	4244738	Clostridioides difficile;95.41%	87	1139	3.61
CLO_BA1029AA_AS	17	S- 017.81	ERR1346455;ILLUMINA;Paired;300;ERX1418025	Human	Human		2012		Europe	United Kingdom	Walsall					Public Health London		PRJEB11868	ERP013287	SAMEA3906678	ERS1093812	2017-01-30	2017-01-30	CLO_AA6912AA	Assembled	105	244714	4204823	Clostridioides difficile;98.95%	66	1136	3.61
CLO_BA1031AA_AS	17	S- 017.83	ERR1346457;ILLUMINA;Paired;300;ERX1418027	Human	Human		2012		Europe	United Kingdom	Northamptonshire					Public Health London		PRJEB11868	ERP013287	SAMEA3906680	ERS1093814	2017-01-30	2017-01-30	CLO_AA6910AA	Assembled	147	241064	4211286	Clostridioides difficile;96.3%	75	1193	3.61
CLO_BA1033AA_AS	17	S- 017.85	ERR1346459;ILLUMINA;Paired;300;ERX1418029	Human	Human		2012		Europe	United Kingdom	Northamptonshire					Public Health London		PRJEB11868	ERP013287	SAMEA3906682	ERS1093816	2017-01-30	2017-01-30	CLO_AA6908AA	Assembled	131	244672	4233622	Clostridioides difficile;91.0%	82	844	3.61
CLO_BA1035AA_AS	17	S- 017.87	ERR1346461;ILLUMINA;Paired;300;ERX1418031	Human	Human		2009		Asia	China						Public Health London		PRJEB11868	ERP013287	SAMEA3906684	ERS1093818	2017-01-30	2017-01-30	CLO_AA6906AA	Assembled	118	235626	4358143	Clostridioides difficile;88.35%	87	1031	3.61
CLO_BA1036AA_AS	17	S- 017.88	ERR1346462;ILLUMINA;Paired;300;ERX1418032	Human	Human		2009		Asia	China						Public Health London		PRJEB11868	ERP013287	SAMEA3906685	ERS1093819	2017-01-30	2017-01-30	CLO_AA6905AA	Assembled	115	218780	4405170	Clostridioides difficile;89.99%	99	1071	3.61
CLO_BA1037AA_AS	17	S- 017.89	ERR1346463;ILLUMINA;Paired;300;ERX1418033	Human	Human		2009		Asia	China						Public Health London		PRJEB11868	ERP013287	SAMEA3906686	ERS1093820	2017-01-30	2017-01-30	CLO_AA6904AA	Assembled	129	218173	4405569	Clostridioides difficile;87.3%	99	1069	3.61
CLO_BA1039AA_AS	17	S- 017.90	ERR1346465;ILLUMINA;Paired;300;ERX1418035	Human	Human		2009		Asia	China						Public Health London		PRJEB11868	ERP013287	SAMEA3906688	ERS1093822	2017-01-30	2017-01-30	CLO_AA6902AA	Assembled	143	241065	4315647	Clostridioides difficile;94.69%	79	693	3.61
CLO_BA1040AA_AS	17	S- 017.91	ERR1346466;ILLUMINA;Paired;300;ERX1418036	Human	Human		2009		Asia	China						Public Health London		PRJEB11868	ERP013287	SAMEA3906689	ERS1093823	2017-01-30	2017-01-30	CLO_AA6901AA	Assembled	137	241706	4295084	Clostridioides difficile;96.19%	77	663	3.61
CLO_BA1041AA_AS	17	S- 017.92	ERR1346467;ILLUMINA;Paired;300;ERX1418037	Human	Human		2009		Asia	China						Public Health London		PRJEB11868	ERP013287	SAMEA3906690	ERS1093824	2017-01-30	2017-01-30	CLO_AA6900AA	Assembled	155	241432	4226812	Clostridioides difficile;97.09%	70	1072	3.61
CLO_BA1042AA_AS	17	S- 017.93	ERR1346468;ILLUMINA;Paired;300;ERX1418038	Human	Human		2009		Asia	China						Public Health London		PRJEB11868	ERP013287	SAMEA3906691	ERS1093825	2017-01-30	2017-01-30	CLO_AA6899AA	Assembled	115	218803	4407106	Clostridioides difficile;88.19%	98	1636	3.61
CLO_BA1043AA_AS	17	5264	ERR1346248;ILLUMINA;Paired;300;ERX1417818	Human	Human	Human; Homo sapiens; Hospital	1992		North America	United States	Minnesota					Public Health London		PRJEB11868	ERP013287	SAMEA3906496	ERS1093630	2017-01-30	2017-01-30	CLO_AA7119AA	Assembled	107	244714	4188335	Clostridioides difficile;96.81%	64	910	3.61
CLO_BA1047AA_AS	17	SI 004	ERR1346471;ILLUMINA;Paired;300;ERX1418041	Human	Human		2008		Asia	Singapore						Public Health London		PRJEB11868	ERP013287	SAMEA3906704	ERS1093838	2017-01-30	2017-01-30	CLO_AA6896AA	Assembled	108	241023	4187329	Clostridioides difficile;98.05%	75	1091	3.61
CLO_BA1052AA_AS	17	SI 047	ERR1346476;ILLUMINA;Paired;300;ERX1418046	Human	Human		2012		Asia	Singapore						Public Health London		PRJEB11868	ERP013287	SAMEA3906709	ERS1093843	2017-01-30	2017-01-30	CLO_AA6891AA	Assembled	103	244932	4201885	Clostridioides difficile;97.09%	68	944	3.61
CLO_BA1054AA_AS	17	SI 099	ERR1346478;ILLUMINA;Paired;300;ERX1418048	Human	Human		2012		Asia	Singapore						Public Health London		PRJEB11868	ERP013287	SAMEA3906711	ERS1093845	2017-01-30	2017-01-30	CLO_AA6889AA	Assembled	112	244714	4227278	Clostridioides difficile;90.55%	94	1007	3.61
CLO_BA1056AA_AS	17	WA 0908	ERR1346480;ILLUMINA;Paired;300;ERX1418050	Human	Human		2012		Oceania	Australia						Public Health London		PRJEB11868	ERP013287	SAMEA3906726	ERS1093860	2017-01-30	2017-01-30	CLO_AA6887AA	Assembled	100	249358	4287319	Clostridioides difficile;97.2%	73	1148	3.61
CLO_BA1058AA_AS	17	WA 1428	ERR1346482;ILLUMINA;Paired;300;ERX1418052	Human	Human		2012		Oceania	Australia						Public Health London		PRJEB11868	ERP013287	SAMEA3906728	ERS1093862	2017-01-30	2017-01-30	CLO_AA6885AA	Assembled	90	241065	4165536	Clostridioides difficile;100.0%	69	866	3.61
CLO_BA1060AA_AS	17	6084529	ERR1346256;ILLUMINA;Paired;300;ERX1417826	Human	Human	Human; Homo sapiens; Hospital	2006		Europe	Netherlands						Public Health London		PRJEB11868	ERP013287	SAMEA3906504	ERS1093638	2017-01-30	2017-01-30	CLO_AA7111AA	Assembled	111	241077	4292779	Clostridioides difficile;98.94%	68	854	3.61
CLO_BA1061AA_AS	17	03-182	ERR1346267;ILLUMINA;Paired;300;ERX1417837	Human	Human	Human; Homo sapiens; Hospital	2003		Asia	South Korea						Public Health London		PRJEB11868	ERP013287	SAMEA3906517	ERS1093651	2017-01-30	2017-01-30	CLO_AA7100AA	Assembled	34	219314	4233751	Clostridioides difficile;86.55%	54	1040	3.61
CLO_BA1062AA_AS	17	04-247	ERR1346268;ILLUMINA;Paired;300;ERX1417838	Human	Human	Human; Homo sapiens; Hospital	2004		Asia	South Korea						Public Health London		PRJEB11868	ERP013287	SAMEA3906518	ERS1093652	2017-01-30	2017-01-30	CLO_AA7099AA	Assembled	73	244713	4257498	Clostridioides difficile;84.38%	103	1948	3.61
CLO_BA1064AA_AS	17	CD257	ERR1346285;ILLUMINA;Paired;300;ERX1417855	Human	Human	Human; Homo sapiens; Hospital	2003		North America	Canada	Ontario					Public Health London		PRJEB11868	ERP013287	SAMEA3906534	ERS1093668	2017-01-30	2017-01-30	CLO_AA7082AA	Assembled	86	249892	4175395	Clostridioides difficile;100.0%	54	866	3.61
CLO_BA1067AA_AS	17	CD562	ERR1346305;ILLUMINA;Paired;300;ERX1417875	Human	Human	Human; Homo sapiens; Hospital	2004		North America	Canada	Ontario					Public Health London		PRJEB11868	ERP013287	SAMEA3906554	ERS1093688	2017-01-30	2017-01-30	CLO_AA7062AA	Assembled	102	249538	4216494	Clostridioides difficile;100.0%	71	1395	3.61
CLO_BA1068AA_AS	17	CD524	ERR1346298;ILLUMINA;Paired;300;ERX1417868	Human	Human	Human; Homo sapiens; Hospital	2005		North America	Canada	Ontario					Public Health London		PRJEB11868	ERP013287	SAMEA3906547	ERS1093681	2017-01-30	2017-01-30	CLO_AA7069AA	Assembled	109	56555	4152596	Clostridioides difficile;99.46%	169	13024	3.61
CLO_BA1071AA_AS	17	SV04-17	ERR1346345;ILLUMINA;Paired;300;ERX1417915	Human	Human		2004		Europe	Ireland	Dublin					Public Health London		PRJEB11868	ERP013287	SAMEA3906714	ERS1093848	2017-01-30	2017-01-30	CLO_AA7022AA	Assembled	67	221722	4195485	Clostridioides difficile;96.91%	74	1366	3.61
CLO_BA1073AA_AS	17	MRL 529	ERR1346376;ILLUMINA;Paired;300;ERX1417946	Human	Human		2007		North America	United States	Michigan					Public Health London		PRJEB11868	ERP013287	SAMEA3906599	ERS1093733	2017-01-30	2017-01-30	CLO_AA6991AA	Assembled	85	86579	4211945	Clostridioides difficile;99.25%	124	7145	3.61
CLO_BA1074AA_AS	17	PL 1204	ERR1346382;ILLUMINA;Paired;300;ERX1417952	Human	Human		2009		Europe	Poland						Public Health London		PRJEB11868	ERP013287	SAMEA3906605	ERS1093739	2017-01-30	2017-01-30	CLO_AA6985AA	Assembled	47	230528	4224114	Clostridioides difficile;96.08%	74	1872	3.61
CLO_BA1075AA_AS	17	M04-34	ERR1346321;ILLUMINA;Paired;300;ERX1417891	Human	Human		2004		Europe	Ireland	Dublin					Public Health London		PRJEB11868	ERP013287	SAMEA3906580	ERS1093714	2017-01-30	2017-01-30	CLO_AA7046AA	Assembled	117	241065	4224698	Clostridioides difficile;97.26%	82	862	3.61
CLO_BA1076AA_AS	17	M08-150	ERR1346330;ILLUMINA;Paired;300;ERX1417900	Human	Human		2008		Europe	Ireland	Dublin					Public Health London		PRJEB11868	ERP013287	SAMEA3906589	ERS1093723	2017-01-30	2017-01-30	CLO_AA7037AA	Assembled	73	244672	4174930	Clostridioides difficile;100.0%	66	1001	3.61
CLO_BA1077AA_AS	17	SV05-25	ERR1346352;ILLUMINA;Paired;300;ERX1417922	Human	Human		2005		Europe	Ireland	Dublin					Public Health London		PRJEB11868	ERP013287	SAMEA3906721	ERS1093855	2017-01-30	2017-01-30	CLO_AA7015AA	Assembled	45	238574	4163935	Clostridioides difficile;100.0%	71	1679	3.61
CLO_BA1078AA_AS	17	S- 017.23	ERR1346397;ILLUMINA;Paired;300;ERX1417967	Human	Human		2003		Europe	United Kingdom	Poole					Public Health London		PRJEB11868	ERP013287	SAMEA3906620	ERS1093754	2017-01-30	2017-01-30	CLO_AA6970AA	Assembled	109	244653	4185290	Clostridioides difficile;99.06%	73	1084	3.61
CLO_BA1079AA_AS	17	S- 017.25	ERR1346399;ILLUMINA;Paired;300;ERX1417969	Human	Human		2003		Europe	United Kingdom	Poole					Public Health London		PRJEB11868	ERP013287	SAMEA3906622	ERS1093756	2017-01-30	2017-01-30	CLO_AA6968AA	Assembled	110	244647	4186244	Clostridioides difficile;100.0%	73	743	3.61
CLO_BA1080AA_AS	17	S- 017.29	ERR1346402;ILLUMINA;Paired;300;ERX1417972	Human	Human		1996		Europe	United Kingdom	Wrexham					Public Health London		PRJEB11868	ERP013287	SAMEA3906625	ERS1093759	2017-01-30	2017-01-30	CLO_AA6965AA	Assembled	104	241061	4165417	Clostridioides difficile;98.99%	71	780	3.61
CLO_BA1081AA_AS	17	S- 017.58	ERR1346430;ILLUMINA;Paired;300;ERX1418000	Human	Human		2010		Europe	United Kingdom	Nottinghamshire					Public Health London		PRJEB11868	ERP013287	SAMEA3906653	ERS1093787	2017-01-30	2017-01-30	CLO_AA6937AA	Assembled	120	241065	4223932	Clostridioides difficile;96.3%	78	1309	3.61
CLO_BA1082AA_AS	17	S- 017.61	ERR1346434;ILLUMINA;Paired;300;ERX1418004	Human	Human		2010		Europe	United Kingdom	Birmingham					Public Health London		PRJEB11868	ERP013287	SAMEA3906657	ERS1093791	2017-01-30	2017-01-30	CLO_AA6933AA	Assembled	102	244684	4280932	Clostridioides difficile;88.8%	89	1093	3.61
CLO_BA1083AA_AS	17	S- 017.64	ERR1346436;ILLUMINA;Paired;300;ERX1418006	Human	Human		2011		Europe	United Kingdom	Walsall					Public Health London		PRJEB11868	ERP013287	SAMEA3906659	ERS1093793	2017-01-30	2017-01-30	CLO_AA6931AA	Assembled	99	249297	4168387	Clostridioides difficile;98.9%	59	713	3.61
CLO_BA1084AA_AS	17	S- 017.86	ERR1346460;ILLUMINA;Paired;300;ERX1418030	Human	Human		2009		Asia	China						Public Health London		PRJEB11868	ERP013287	SAMEA3906683	ERS1093817	2017-01-30	2017-01-30	CLO_AA6907AA	Assembled	136	235166	4357781	Clostridioides difficile;86.83%	89	589	3.61
CLO_BA1085AA_AS	17	S- 017.9	ERR1346464;ILLUMINA;Paired;300;ERX1418034	Human	Human		2010		Asia	China						Public Health London		PRJEB11868	ERP013287	SAMEA3906687	ERS1093821	2017-01-30	2017-01-30	CLO_AA6903AA	Assembled	120	241077	4224848	Clostridioides difficile;98.16%	79	726	3.61
CLO_BA1086AA_AS	17	S- 017.79	ERR1346452;ILLUMINA;Paired;300;ERX1418022	Human	Human		2012		Europe	United Kingdom	Nottinghamshire					Public Health London		PRJEB11868	ERP013287	SAMEA3906675	ERS1093809	2017-01-30	2017-01-30	CLO_AA6915AA	Assembled	95	244683	4259329	Clostridioides difficile;97.03%	68	1116	3.61
CLO_BA1087AA_AS	17	S- 017.3	ERR1346403;ILLUMINA;Paired;300;ERX1417973	Human	Human		2001		South America	Argentina						Public Health London		PRJEB11868	ERP013287	SAMEA3906626	ERS1093760	2017-01-30	2017-01-30	CLO_AA6964AA	Assembled	72	56341	4194698	Clostridioides difficile;98.51%	185	20444	3.61
CLO_BA1088AA_AS	17	S- 017.94	ERR1346469;ILLUMINA;Paired;300;ERX1418039	Human	Human		2009		Asia	China						Public Health London		PRJEB11868	ERP013287	SAMEA3906692	ERS1093826	2017-01-30	2017-01-30	CLO_AA6898AA	Assembled	118	218173	4404509	Clostridioides difficile;88.1%	103	1094	3.61
CLO_BA1089AA_AS	17	S- 017.95	ERR1346470;ILLUMINA;Paired;300;ERX1418040	Human	Human		2010		Asia	China						Public Health London		PRJEB11868	ERP013287	SAMEA3906693	ERS1093827	2017-01-30	2017-01-30	CLO_AA6897AA	Assembled	113	235497	4359104	Clostridioides difficile;87.6%	88	736	3.61
CLO_BA1090AA_AS	17	WA 1514	ERR1346483;ILLUMINA;Paired;300;ERX1418053	Human	Human		2012		Oceania	Australia						Public Health London		PRJEB11868	ERP013287	SAMEA3906729	ERS1093863	2017-01-30	2017-01-30	CLO_AA6884AA	Assembled	88	244707	4242405	Clostridioides difficile;96.78%	63	1280	3.61
CLO_BA1091AA_AS	17	S- 017.20	ERR1346394;ILLUMINA;Paired;300;ERX1417964	Human	Human		2003		Europe	Poland						Public Health London		PRJEB11868	ERP013287	SAMEA3906617	ERS1093751	2017-01-30	2017-01-30	CLO_AA6973AA	Assembled	116	244706	4270014	Clostridioides difficile;95.5%	76	575	3.61
CLO_BA1092AA_AS	17	S- 017.30	ERR1346404;ILLUMINA;Paired;300;ERX1417974	Human	Human		2010		Asia	Hong Kong						Public Health London		PRJEB11868	ERP013287	SAMEA3906627	ERS1093761	2017-01-30	2017-01-30	CLO_AA6963AA	Assembled	121	244690	4273193	Clostridioides difficile;96.46%	80	773	3.61
CLO_BA1093AA_AS	17	S- 017.35	ERR1346408;ILLUMINA;Paired;300;ERX1417978	Human	Human		2010		Asia	Hong Kong						Public Health London		PRJEB11868	ERP013287	SAMEA3906631	ERS1093765	2017-01-30	2017-01-30	CLO_AA6959AA	Assembled	103	241887	4256903	Clostridioides difficile;93.52%	71	1030	3.61
CLO_BA1094AA_AS	17	S- 017.8	ERR1346453;ILLUMINA;Paired;300;ERX1418023	Human	Human		2000		Europe	Ireland	Dublin					Public Health London		PRJEB11868	ERP013287	SAMEA3906676	ERS1093810	2017-01-30	2017-01-30	CLO_AA6914AA	Assembled	103	235480	4223806	Clostridioides difficile;97.32%	78	931	3.61
CLO_BA1095AA_AS	17	T-16	ERR1346355;ILLUMINA;Paired;300;ERX1417925	Human	Human		2011		Asia	Taiwan						Public Health London		PRJEB11868	ERP013287	SAMEA3906724	ERS1093858	2017-01-30	2017-01-30	CLO_AA7012AA	Assembled	94	119720	4245451	Clostridioides difficile;98.52%	112	5654	3.61
CLO_BA1096AA_AS	17	S- 017.82	ERR1346456;ILLUMINA;Paired;300;ERX1418026	Human	Human		2012		Europe	United Kingdom	Northamptonshire					Public Health London		PRJEB11868	ERP013287	SAMEA3906679	ERS1093813	2017-01-30	2017-01-30	CLO_AA6911AA	Assembled	152	241431	4210794	Clostridioides difficile;97.09%	74	621	3.61
CLO_BA1097AA_AS	17	SI 007	ERR1346473;ILLUMINA;Paired;300;ERX1418043	Human	Human		2008		Asia	Singapore						Public Health London		PRJEB11868	ERP013287	SAMEA3906706	ERS1093840	2017-01-30	2017-01-30	CLO_AA6894AA	Assembled	58	61392	4214663	Clostridioides difficile;98.32%	174	32903	3.61
CLO_BA1098AA_AS	17	S- 017.21	ERR1346395;ILLUMINA;Paired;300;ERX1417965	Human	Human		2003		Europe	Poland						Public Health London		PRJEB11868	ERP013287	SAMEA3906618	ERS1093752	2017-01-30	2017-01-30	CLO_AA6972AA	Assembled	99	235230	4227530	Clostridioides difficile;97.87%	70	913	3.61
CLO_BA1099AA_AS	17	S- 017.84	ERR1346458;ILLUMINA;Paired;300;ERX1418028	Human	Human		2012		Europe	United Kingdom	Northamptonshire					Public Health London		PRJEB11868	ERP013287	SAMEA3906681	ERS1093815	2017-01-30	2017-01-30	CLO_AA6909AA	Assembled	161	241706	4211137	Clostridioides difficile;97.03%	73	810	3.61
CLO_BA1100AA_AS	17	SI 010	ERR1346474;ILLUMINA;Paired;300;ERX1418044	Human	Human		2008		Asia	Singapore						Public Health London		PRJEB11868	ERP013287	SAMEA3906707	ERS1093841	2017-01-30	2017-01-30	CLO_AA6893AA	Assembled	135	241674	4267851	Clostridioides difficile;97.09%	75	868	3.61
CLO_BA1101AA_AS	17	12H400159	ERR1346279;ILLUMINA;Paired;300;ERX1417849	Human	Human	Human; Homo sapiens; Hospital	2013		Europe	United Kingdom	London					Public Health London		PRJEB11868	ERP013287	SAMEA3906731	ERS1093865	2017-01-30	2017-01-30	CLO_AA7088AA	Assembled	106	188503	4149271	Clostridioides difficile;97.06%	84	2281	3.61
CLO_BA1102AA_AS	17	CD538	ERR1346303;ILLUMINA;Paired;300;ERX1417873	Human	Human	Human; Homo sapiens; Hospital	2003		North America	Canada	Ontario					Public Health London		PRJEB11868	ERP013287	SAMEA3906552	ERS1093686	2017-01-30	2017-01-30	CLO_AA7064AA	Assembled	80	244713	4207738	Clostridioides difficile;100.0%	65	1495	3.61
CLO_BA1104AA_AS	17	S- 017.33	ERR1346407;ILLUMINA;Paired;300;ERX1417977	Human	Human		2010		Asia	Hong Kong						Public Health London		PRJEB11868	ERP013287	SAMEA3906630	ERS1093764	2017-01-30	2017-01-30	CLO_AA6960AA	Assembled	103	241076	4284081	Clostridioides difficile;98.08%	73	1073	3.61
CLO_BA1105AA_AS	17	SI 032	ERR1346475;ILLUMINA;Paired;300;ERX1418045	Human	Human		2008		Asia	Singapore						Public Health London		PRJEB11868	ERP013287	SAMEA3906708	ERS1093842	2017-01-30	2017-01-30	CLO_AA6892AA	Assembled	105	241022	4221587	Clostridioides difficile;97.06%	72	565	3.61
CLO_BA1106AA_AS	17	SCH6098043	ERR1346341;ILLUMINA;Paired;300;ERX1417911	Human	Human		2012		Africa	South Africa						Public Health London		PRJEB11868	ERP013287	SAMEA3906701	ERS1093835	2017-01-30	2017-01-30	CLO_AA7026AA	Assembled	111	224424	4360163	Clostridioides difficile;85.41%	109	809	3.61
CLO_BA9523AA_AS	17	Cd_PT_1017_B	SRR7450192;ILLUMINA;Paired;;SRX4320718	Human	Human	Homo sapiens; stool; Age: 77; male	2016	2	Europe	Portugal	Lisbon		Lisbon	38.7	-9.1	National Institute of Health, Portugal		PRJNA478136	SRP151572	SAMN09514288	SRS3483240	2019-02-05	2018-12-06	CLO_AA9410AA	Assembled	83	41330	4265842	Clostridioides difficile;98.71%	233	121152	4
CLO_BA9524AA_AS	17	Cd_PT_1005_A	SRR7450191;ILLUMINA;Paired;;SRX4320719	Human	Human	Homo sapiens; stool; Age: 64; male	2016	1	Europe	Portugal	Lisbon		Lisbon	38.7	-9.1	National Institute of Health, Portugal		PRJNA478136	SRP151572	SAMN09514287	SRS3483239	2019-02-05	2018-12-06	CLO_AA9409AA	Assembled	109	149036	4290762	Clostridioides difficile;99.09%	105	47710	4
CLO_BA9525AA_AS	17	Cd_PT_1089_K	SRR7450190;ILLUMINA;Paired;;SRX4320720	Human	Human	Homo sapiens; stool; Age: 50; male	2016	7	Europe	Portugal	Lisbon		Lisbon	38.7	-9.1	National Institute of Health, Portugal		PRJNA478136	SRP151572	SAMN09514289	SRS3483241	2019-02-05	2018-12-06	CLO_AA9408AA	Assembled	96	57686	4269533	Clostridioides difficile;98.2%	169	144812	4
CLO_CA5322AA_AS	17	157	SRR4199259;ILLUMINA;Paired;;SRX2148040	Human	Human	Homo sapiens; Age: 80; male	2013	10	Europe	Portugal						National Institute of Health, Portugal		PRJNA342261	SRP087613	SAMN05751673	SRS1679218	2019-02-06	2017-09-08	CLO_BA1509AA	Assembled	171	228440	4289975	Clostridioides difficile;83.32%	160	76887	4
CLO_CA5323AA_AS	17	160	SRR4199346;ILLUMINA;Paired;;SRX2148127	Human	Human	Homo sapiens; Age: 74; female	2013	11	Europe	Portugal						National Institute of Health, Portugal		PRJNA342265	SRP087618	SAMN05751688	SRS1679305	2019-02-06	2017-09-08	CLO_BA1508AA	Assembled	75	184566	4241016	Clostridioides difficile;90.27%	116	24826	4
CLO_CA5324AA_AS	17	165	SRR4199859;ILLUMINA;Paired;;SRX2148128	Human	Human	Homo sapiens; Age: 62; male	2013	11	Europe	Portugal						National Institute of Health, Portugal		PRJNA342267	SRP087620	SAMN05751689	SRS1679306	2019-02-06	2017-09-08	CLO_BA1507AA	Assembled	118	239537	4235902	Clostridioides difficile;88.41%	96	27489	4
CLO_CA5325AA_AS	17	169	SRR4201714;ILLUMINA;Paired;;SRX2148129	Human	Human	Homo sapiens; Age: 54; female	2013	12	Europe	Portugal						National Institute of Health, Portugal		PRJNA342268	SRP087621	SAMN05751691	SRS1679307	2019-02-06	2017-09-08	CLO_BA1506AA	Assembled	47	100400	4281162	Clostridioides difficile;92.15%	173	92684	4
CLO_CA5326AA_AS	17	171	SRR4205841;ILLUMINA;Paired;;SRX2148219	Human	Human	Homo sapiens; Age: 80; male	2013	12	Europe	Portugal						National Institute of Health, Portugal		PRJNA342273	SRP087622	SAMN05751734	SRS1679332	2019-02-06	2017-09-08	CLO_BA1505AA	Assembled	90	230678	4278468	Clostridioides difficile;89.91%	108	69411	4
CLO_CA5328AA_AS	17	283	SRR4205954;ILLUMINA;Paired;;SRX2149097	Human	Human	Homo sapiens; Age: 89; female	2012	10	Europe	Portugal						National Institute of Health, Portugal		PRJNA342333	SRP087643	SAMN05755735	SRS1679780	2019-02-06	2017-09-08	CLO_BA1503AA	Assembled	100	202446	4241602	Clostridioides difficile;89.61%	118	76839	4
CLO_CA5329AA_AS	17	324	SRR4213076;ILLUMINA;Paired;;SRX2153397	Human	Human	Homo sapiens; Age: 54; male	2012	9	Europe	Portugal						National Institute of Health, Portugal		PRJNA342401	SRP087717	SAMN05756336	SRS1683909	2019-02-06	2017-09-08	CLO_BA1502AA	Assembled	72	143781	4240389	Clostridioides difficile;91.48%	138	18911	4
CLO_CA5330AA_AS	17	355	SRR4213123;ILLUMINA;Paired;;SRX2153444	Human	Human	Homo sapiens; Age: 84; male	2014	4	Europe	Portugal						National Institute of Health, Portugal		PRJNA342405	SRP087721	SAMN05756354	SRS1683956	2019-02-06	2017-09-08	CLO_BA1501AA	Assembled	52	126382	4253096	Clostridioides difficile;89.01%	191	95342	4
CLO_CA5331AA_AS	17	373	SRR4237569;ILLUMINA;Paired;;SRX2158831	Human	Human	Homo sapiens; Age: 87; male	2014	6	Europe	Portugal						National Institute of Health, Portugal		PRJNA342579	SRP089668	SAMN05762419	SRS1688181	2019-02-06	2017-09-08	CLO_BA1500AA	Assembled	51	59271	4230434	Clostridioides difficile;93.44%	241	157139	4
CLO_CA5332AA_AS	17	391	SRR4237571;ILLUMINA;Paired;;SRX2158832	Human	Human	Homo sapiens; Age: 80; male	2014	6	Europe	Portugal						National Institute of Health, Portugal		PRJNA342580	SRP089669	SAMN05762429	SRS1688183	2019-02-06	2017-09-08	CLO_BA1499AA	Assembled	87	154126	4240854	Clostridioides difficile;88.97%	136	65863	4
CLO_CA5333AA_AS	17	392	SRR4237665;ILLUMINA;Paired;;SRX2158926	Human	Human	Homo sapiens; Age: 85; male	2014	6	Europe	Portugal						National Institute of Health, Portugal		PRJNA342584	SRP089671	SAMN05762507	SRS1688185	2019-02-06	2017-09-08	CLO_BA1498AA	Assembled	81	95013	4267655	Clostridioides difficile;93.55%	240	82477	4
CLO_CA5334AA_AS	17	397	SRR4237666;ILLUMINA;Paired;;SRX2158927	Human	Human	Homo sapiens; Age: 89; male	2014	7	Europe	Portugal						National Institute of Health, Portugal		PRJNA342585	SRP089672	SAMN05762509	SRS1688186	2019-02-06	2017-09-08	CLO_BA1497AA	Assembled	92	177955	4243336	Clostridioides difficile;88.29%	115	70268	4
CLO_CA5335AA_AS	17	403	SRR4237667;ILLUMINA;Paired;;SRX2158928	Human	Human	Homo sapiens; Age: 78; male	2014	7	Europe	Portugal						National Institute of Health, Portugal		PRJNA342587	SRP089673	SAMN05762513	SRS1688187	2019-02-06	2017-09-08	CLO_BA1496AA	Assembled	141	238659	4249787	Clostridioides difficile;88.52%	156	71752	4
CLO_CA5336AA_AS	17	469	SRR4238391;ILLUMINA;Paired;;SRX2159672	Human	Human	Homo sapiens; Age: 78; female	2015	2	Europe	Portugal						National Institute of Health, Portugal		PRJNA342631	SRP089709	SAMN05762813	SRS1688639	2019-02-06	2017-09-08	CLO_BA1495AA	Assembled	71	135382	4205027	Clostridioides difficile;96.01%	141	103617	4
CLO_CA5337AA_AS	17	470	SRR4238392;ILLUMINA;Paired;;SRX2159673	Human	Human	Homo sapiens; Age: 91; female	2015	3	Europe	Portugal						National Institute of Health, Portugal		PRJNA342644	SRP089711	SAMN05763050	SRS1688640	2019-02-06	2017-09-08	CLO_BA1494AA	Assembled	121	178393	4223129	Clostridioides difficile;87.41%	159	77151	4
CLO_CA5339AA_AS	17	568	SRR4240476;ILLUMINA;Paired;;SRX2161451	Human	Human	Homo sapiens; Age: 71; female	2015	2	Europe	Portugal						National Institute of Health, Portugal		PRJNA342758	SRP089767	SAMN05767773	SRS1689635	2019-02-06	2017-09-08	CLO_BA1492AA	Assembled	167	234570	4242597	Clostridioides difficile;91.16%	136	59091	4
CLO_CA5340AA_AS	17	571	SRR4240477;ILLUMINA;Paired;;SRX2161452	Human	Human	Homo sapiens; Age: 44; female	2015	2	Europe	Portugal						National Institute of Health, Portugal		PRJNA342759	SRP089768	SAMN05767775	SRS1689636	2019-02-06	2017-09-08	CLO_BA1491AA	Assembled	68	107333	4239573	Clostridioides difficile;95.82%	152	94601	4
CLO_CA5341AA_AS	17	572	SRR4240494;ILLUMINA;Paired;;SRX2161458	Human	Human	Homo sapiens; Age: 70; male	2015	2	Europe	Portugal						National Institute of Health, Portugal		PRJNA342760	SRP089770	SAMN05767837	SRS1689645	2019-02-06	2017-09-08	CLO_BA1490AA	Assembled	127	293738	4235976	Clostridioides difficile;94.69%	90	57955	4
CLO_CA5342AA_AS	17	616	SRR4240495;ILLUMINA;Paired;;SRX2161470	Human	Human	Homo sapiens; Age: 90; female	2015	7	Europe	Portugal						National Institute of Health, Portugal		PRJNA342763	SRP089771	SAMN05767838	SRS1689646	2019-02-06	2017-09-08	CLO_BA1489AA	Assembled	161	222269	4299912	Clostridioides difficile;82.97%	154	57121	4
CLO_CA5343AA_AS	17	657	SRR4240496;ILLUMINA;Paired;;SRX2161471	Human	Human	Homo sapiens; Age: 85; female	2015	2	Europe	Portugal						National Institute of Health, Portugal		PRJNA342766	SRP089772	SAMN05767840	SRS1689647	2019-02-06	2017-09-08	CLO_BA1488AA	Assembled	35	29011	4252290	Clostridioides difficile;98.89%	360	202838	4
CLO_CA5344AA_AS	17	659	SRR4240497;ILLUMINA;Paired;;SRX2161472	Human	Human	Homo sapiens; Age: 67; male	2015	2	Europe	Portugal						National Institute of Health, Portugal		PRJNA342768	SRP089773	SAMN05767841	SRS1689648	2019-02-06	2017-09-08	CLO_BA1487AA	Assembled	189	211538	4242098	Clostridioides difficile;93.54%	135	70543	4
CLO_CA5345AA_AS	17	678	SRR4240498;ILLUMINA;Paired;;SRX2161473	Human	Human	Homo sapiens; Age: 73; female	2015	9	Europe	Portugal						National Institute of Health, Portugal		PRJNA342769	SRP089774	SAMN05767854	SRS1689649	2019-02-06	2017-09-08	CLO_BA1486AA	Assembled	206	163537	4304082	Clostridioides difficile;82.67%	201	150688	4
CLO_CA5346AA_AS	17	712	SRR4240499;ILLUMINA;Paired;;SRX2161474	Human	Human	Homo sapiens; Age: 76; male	2015	6	Europe	Portugal						National Institute of Health, Portugal		PRJNA342771	SRP089775	SAMN05767897	SRS1689650	2019-02-06	2017-09-08	CLO_BA1485AA	Assembled	102	219485	4257533	Clostridioides difficile;90.67%	158	76290	4
CLO_AA4556AA_AS	18	C00000143	ERR126250;ILLUMINA;Paired;200;ERX102399	Human	Human		2008		Europe	United Kingdom	England	Oxfordshire	Oxford			University of Oxford	Ox1192e	ERP001417	ERP001417	SAMEA1487108	ERS139375	2016-07-29	2012-08-28	CLO_AA3464AA	Assembled	80	224438	4205590	Clostridioides difficile;96.97%	74	3885	3.51
CLO_AA7363AA_AS	18	CD-15-01002	traces-0TYeRtT;ILLUMINA;Paired;;NA	Human	Human	Homo sapiens			Europe	Germany						Leibniz Institute DSMZ						2016-09-06	2019-03-07	CLO_AA4541AA	Assembled	65	100532	4425892	Clostridioides difficile;94.54%	109	10701	3.51
CLO_AA7381AA_AS	18	CD-15-01021	traces-0BWZfKr;ILLUMINA;Paired;;NA	Human	Human	Homo sapiens			Europe	Germany						Leibniz Institute DSMZ						2016-09-06	2019-03-07	CLO_AA4559AA	Assembled	91	222532	4308930	Clostridioides difficile;98.83%	66	2182	3.51
CLO_BA1129AA_AS	18	CD-17-00236	traces-0jKpSCG;ILLUMINA;Paired;;NA	Human	Human				Europe	Germany						Leibniz Institute DSMZ						2017-02-03	2019-03-07	CLO_AA7145AA	Assembled	48	175484	4244201	Clostridioides difficile;96.25%	75	3597	3.61
CLO_BA1130AA_AS	18	CD-16-00005	traces-0TChAZE;ILLUMINA;Paired;;NA	Human	Human				Europe	Germany						Leibniz Institute DSMZ						2017-02-03	2019-03-07	CLO_AA7146AA	Assembled	96	144782	4324478	Clostridioides difficile;99.13%	108	5092	3.61
CLO_BA1132AA_AS	18	CD-16-00004	traces-0UzVhwO;ILLUMINA;Paired;;NA	Human	Human				Europe	Germany						Leibniz Institute DSMZ						2017-02-03	2019-03-07	CLO_AA7147AA	Assembled	108	167413	4342840	Clostridioides difficile;99.36%	122	6643	3.61
CLO_BA1133AA_AS	18	CD-16-00009	traces-0BPQDBw;ILLUMINA;Paired;;NA	Human	Human				Europe	Germany						Leibniz Institute DSMZ						2017-02-03	2019-03-07	CLO_AA7148AA	Assembled	90	161265	4323228	Clostridioides difficile;99.03%	96	2873	3.61
CLO_BA1134AA_AS	18	CD-16-00001	traces-0bAJShr;ILLUMINA;Paired;;NA	Human	Human				Europe	Germany						Leibniz Institute DSMZ						2017-02-03	2019-03-07	CLO_AA7149AA	Assembled	62	43894	4316508	Clostridioides difficile;99.59%	238	28309	3.61
CLO_BA1135AA_AS	18	CD-16-00012	traces-0HNUyKh;ILLUMINA;Paired;;NA	Human	Human				Europe	Italy						Leibniz Institute DSMZ						2017-02-03	2019-03-07	CLO_AA7150AA	Assembled	144	206867	4204866	Clostridioides difficile;98.88%	82	2761	3.61
CLO_BA1136AA_AS	18	CD-16-00006	traces-0fDoYTW;ILLUMINA;Paired;;NA	Human	Human				Europe	Germany						Leibniz Institute DSMZ						2017-02-03	2019-03-07	CLO_AA7151AA	Assembled	128	192861	4332813	Clostridioides difficile;99.31%	106	3821	3.61
CLO_BA1137AA_AS	18	CD-17-00238	traces-0AFlxUa;ILLUMINA;Paired;;NA	Human	Human				Europe	Germany						Leibniz Institute DSMZ						2017-02-03	2019-03-07	CLO_AA7152AA	Assembled	122	177850	4178152	Clostridioides difficile;95.42%	96	2906	3.61
CLO_BA1138AA_AS	18	CD-16-00008	traces-0OYkQGw;ILLUMINA;Paired;;NA	Human	Human				Europe	Germany						Leibniz Institute DSMZ						2017-02-03	2019-03-07	CLO_AA7153AA	Assembled	123	154270	4336633	Clostridioides difficile;99.43%	120	4864	3.61
CLO_BA1139AA_AS	18	CD-16-00002	traces-0WYEOJv;ILLUMINA;Paired;;NA	Human	Human				Europe	Germany						Leibniz Institute DSMZ						2017-02-03	2019-03-07	CLO_AA7154AA	Assembled	142	148548	4332148	Clostridioides difficile;99.11%	91	4142	3.61
CLO_BA1140AA_AS	18	CD-16-00003	traces-0dPFULR;ILLUMINA;Paired;;NA	Human	Human				Europe	Germany						Leibniz Institute DSMZ						2017-02-03	2019-03-07	CLO_AA7155AA	Assembled	138	204337	4333080	Clostridioides difficile;99.02%	92	3050	3.61
CLO_BA1141AA_AS	18	CD-16-00007	traces-0HBcyCF;ILLUMINA;Paired;;NA	Human	Human				Europe	Germany						Leibniz Institute DSMZ						2017-02-03	2019-03-07	CLO_AA7156AA	Assembled	128	210798	4333735	Clostridioides difficile;99.27%	101	3852	3.61
CLO_BA1142AA_AS	18	CD-16-00010	traces-0kNhezs;ILLUMINA;Paired;;NA	Human	Human				Europe	Italy						Leibniz Institute DSMZ						2017-02-09	2018-01-01	CLO_AA7157AA	Assembled	132	179074	4264080	Clostridioides difficile;97.41%	102	3388	3.61
CLO_BA1590AA_AS	18	CD-17-00059	traces-0JLsqKP;ILLUMINA;Paired;;NA	Human	Human	Homo sapiens	2013		Europe	Spain						Leibniz Institute DSMZ						2017-02-28	2018-01-01	CLO_AA7281AA	Assembled	105	207688	4233731	Clostridioides difficile;96.42%	65	1475	3.61
CLO_BA1591AA_AS	18	CD-17-00060	traces-0ZbDvOW;ILLUMINA;Paired;;NA	Human	Human	Homo sapiens	2013		Europe	Spain						Leibniz Institute DSMZ						2017-02-28	2018-01-01	CLO_AA7282AA	Assembled	84	206978	4231308	Clostridioides difficile;97.78%	69	1673	3.61
CLO_BA1592AA_AS	18	CD-17-00061	traces-0ihozhP;ILLUMINA;Paired;;NA	Human	Human	Homo sapiens	2013		Europe	Spain						Leibniz Institute DSMZ						2017-02-28	2018-01-01	CLO_AA7283AA	Assembled	121	206768	4236573	Clostridioides difficile;98.18%	69	1355	3.61
CLO_BA1593AA_AS	18	CD-17-00062	traces-0pAsBkH;ILLUMINA;Paired;;NA	Human	Human	Homo sapiens	2013		Europe	Spain						Leibniz Institute DSMZ						2017-02-28	2018-01-01	CLO_AA7284AA	Assembled	117	235458	4236287	Clostridioides difficile;99.07%	65	1465	3.61
CLO_BA1594AA_AS	18	CD-17-00063	traces-0QEuXbc;ILLUMINA;Paired;;NA	Human	Human	Homo sapiens	2013		Europe	Spain						Leibniz Institute DSMZ						2017-02-28	2018-01-01	CLO_AA7285AA	Assembled	159	220859	4239286	Clostridioides difficile;98.16%	71	1710	3.61
CLO_BA1595AA_AS	18	CD-17-00064	traces-0tOUomL;ILLUMINA;Paired;;NA	Human	Human	Homo sapiens	2013		Europe	Spain						Leibniz Institute DSMZ						2017-02-28	2018-01-01	CLO_AA7286AA	Assembled	140	216816	4238039	Clostridioides difficile;98.29%	75	1105	3.61
CLO_BA1596AA_AS	18	CD-17-00065	traces-0hukzms;ILLUMINA;Paired;;NA	Human	Human	Homo sapiens	2013		Europe	Spain						Leibniz Institute DSMZ						2017-02-28	2018-01-01	CLO_AA7287AA	Assembled	113	216438	4238683	Clostridioides difficile;96.91%	64	1230	3.61
CLO_BA1597AA_AS	18	CD-17-00066	traces-0IUqqpl;ILLUMINA;Paired;;NA	Human	Human	Homo sapiens	2013		Europe	Spain						Leibniz Institute DSMZ						2017-02-28	2018-01-01	CLO_AA7288AA	Assembled	104	206933	4231423	Clostridioides difficile;96.59%	73	1371	3.61
CLO_BA1598AA_AS	18	CD-17-00067	traces-0gMqSce;ILLUMINA;Paired;;NA	Human	Human	Homo sapiens	2013		Europe	Spain						Leibniz Institute DSMZ						2017-02-28	2018-01-01	CLO_AA7289AA	Assembled	141	207549	4236957	Clostridioides difficile;100.0%	62	1157	3.61
CLO_BA1599AA_AS	18	CD-17-00068	traces-0GCOxhm;ILLUMINA;Paired;;NA	Human	Human	Homo sapiens	2013		Europe	Spain						Leibniz Institute DSMZ						2017-02-28	2018-01-01	CLO_AA7290AA	Assembled	229	221128	4241661	Clostridioides difficile;98.35%	73	1645	3.61
CLO_BA1600AA_AS	18	CD-17-00069	traces-0bOnlvD;ILLUMINA;Paired;;NA	Human	Human	Homo sapiens	2013		Europe	Spain						Leibniz Institute DSMZ						2017-02-28	2018-01-01	CLO_AA7291AA	Assembled	155	216393	4236046	Clostridioides difficile;97.85%	62	937	3.61
CLO_BA1661AA_AS	18	CD-17-00131	traces-0fuXDMe;ILLUMINA;Paired;;NA	Human	Human	Homo sapiens	2016		Europe	Spain						Leibniz Institute DSMZ						2017-02-28	2018-01-01	CLO_AA7352AA	Assembled	180	239537	4126290	Clostridioides difficile;100.0%	51	1303	3.61
CLO_BA1731AA_AS	18	CD-17-00241	traces-0yfAQOS;ILLUMINA;Paired;;NA	Human	Human				Europe	Germany						Leibniz Institute DSMZ						2017-03-02	2018-01-01	CLO_AA7421AA	Assembled	19	72160	4272537	Clostridioides difficile;93.9%	134	35566	3.61
CLO_BA1732AA_AS	18	CD-17-00239	traces-0qRcIVP;ILLUMINA;Paired;;NA	Human	Human				Europe	Germany						Leibniz Institute DSMZ						2017-03-02	2018-01-01	CLO_AA7422AA	Assembled	20	52416	4233614	Clostridioides difficile;98.04%	153	37228	3.61
CLO_BA1734AA_AS	18	CD-16-00013	traces-0rmELzn;ILLUMINA;Paired;;NA	Human	Human				Europe	Italy						Leibniz Institute DSMZ						2017-03-02	2018-01-01	CLO_AA7424AA	Assembled	30	79467	4223188	Clostridioides difficile;96.4%	135	20256	3.61
CLO_BA1735AA_AS	18	CD-17-00237	traces-0eSVeTb;ILLUMINA;Paired;;NA	Human	Human				Europe	Germany						Leibniz Institute DSMZ						2017-03-02	2018-01-01	CLO_AA7425AA	Assembled	43	208554	4307894	Clostridioides difficile;97.85%	89	6113	3.61
CLO_BA1736AA_AS	18	CD-16-00011	traces-0zitKoG;ILLUMINA;Paired;;NA	Human	Human				Europe	Italy						Leibniz Institute DSMZ						2017-03-02	2018-01-01	CLO_AA7426AA	Assembled	111	207365	4337724	Clostridioides difficile;82.48%	89	1549	3.61
CLO_BA2871AA_AS	18	CD-17-00242	traces-0ytiZBz;ILLUMINA;Paired;;NA	Human	Human				Europe	Germany						Leibniz Institute DSMZ						2017-04-19	2019-03-07	CLO_AA7610AA	Assembled	82	211207	4071648	Clostridioides difficile;98.86%	74	1634	3.61
CLO_BA2953AA_AS	18	CD-17-00675	traces-0nAToen;ILLUMINA;Paired;;NA	Human	Human	Homo sapiens	2013		Europe	Spain						Leibniz Institute DSMZ						2017-04-20	2018-01-01	CLO_AA7668AA	Assembled	86	224950	4239915	Clostridioides difficile;100.0%	60	1271	3.61
CLO_BA2954AA_AS	18	CD-17-00676	traces-0uMfufA;ILLUMINA;Paired;;NA	Human	Human	Homo sapiens	2013		Europe	Spain						Leibniz Institute DSMZ						2017-04-20	2018-01-01	CLO_AA7669AA	Assembled	61	211784	4240589	Clostridioides difficile;95.4%	76	2367	3.61
CLO_BA2956AA_AS	18	CD-17-00678	traces-0ZzJuUb;ILLUMINA;Paired;;NA	Human	Human	Homo sapiens	2013		Europe	Spain						Leibniz Institute DSMZ						2017-04-20	2018-01-01	CLO_AA7671AA	Assembled	47	207301	4235451	Clostridioides difficile;98.55%	61	2830	3.61
CLO_BA8174AA_AS	18	TR13	ERR2215997;ILLUMINA;Paired;300;ERX2270329,ERR2215998;ILLUMINA;Paired;300;ERX2270329						Asia	Japan						University Hospital Muenster		PRJEB23450	ERP105205	SAMEA104421599	ERS2039541	2019-02-05	2018-03-23	CLO_BA0433AA	Assembled	98	41140	4277903	Clostridioides difficile;96.65%	210	148284	4
CLO_BA8851AA_AS	18	89005d2a-7bb3-4674-b019-c37aab6d3577	SRR7308872;ILLUMINA;Paired;;SRX4211000	Human	Human	Homo sapiens; clinical sample	2013	1	Europe	Italy						University of Oxford		PRJNA398458	SRP150433	SAMN09406561	SRS3413740	2019-02-05	2018-06-13	CLO_BA0028AA	Assembled	89	243080	4257873	Clostridioides difficile;98.42%	71	15155	4
CLO_BA8983AA_AS	18	bd71a382-0471-400b-a4a9-4a80b6edfbac	SRR7308794;ILLUMINA;Paired;;SRX4211078	Human	Human	Homo sapiens; clinical sample	2013	7	Europe	Italy						University of Oxford		PRJNA398458	SRP150433	SAMN09406438	SRS3413821	2019-02-05	2018-06-13	CLO_AA9950AA	Assembled	84	207533	4330501	Clostridioides difficile;96.98%	75	52831	4
CLO_BA8984AA_AS	18	83a90971-0e1e-4b8e-9561-cfe700b4a49f	SRR7308793;ILLUMINA;Paired;;SRX4211079	Human	Human	Homo sapiens; clinical sample	2013	7	Europe	Italy						University of Oxford		PRJNA398458	SRP150433	SAMN09406577	SRS3413822	2019-02-05	2018-06-13	CLO_AA9949AA	Assembled	127	42258	4202614	Clostridioides difficile;98.67%	261	105899	4
CLO_BA8990AA_AS	18	85cc0398-8a0e-46d4-9089-387371319242	SRR7308787;ILLUMINA;Paired;;SRX4211085	Human	Human	Homo sapiens; clinical sample	2013	7	Europe	Italy						University of Oxford		PRJNA398458	SRP150433	SAMN09406568	SRS3413828	2019-02-05	2018-06-13	CLO_AA9943AA	Assembled	118	32055	4269719	Clostridioides difficile;98.48%	286	114078	4
CLO_BA9033AA_AS	18	82851927-9adc-4830-aba0-b33ec420ed6b	SRR7308744;ILLUMINA;Paired;;SRX4211128	Human	Human	Homo sapiens; clinical sample	2013	7	Europe	Italy						University of Oxford		PRJNA398458	SRP150433	SAMN09406584	SRS3413869	2019-02-05	2018-06-13	CLO_AA9900AA	Assembled	137	31111	4234215	Clostridioides difficile;98.73%	291	169084	4
CLO_BA9191AA_AS	18	4d96c7d2-0ad9-4658-b46d-bc17f176e00e	SRR7309096;ILLUMINA;Paired;;SRX4211286	Human	Human	Homo sapiens; clinical sample	2013	1	Europe	Germany						University of Oxford		PRJNA398458	SRP150433	SAMN09406705	SRS3414023	2019-02-05	2018-06-13	CLO_AA9742AA	Assembled	61	52880	4407634	Clostridioides difficile;99.57%	196	106122	4
CLO_BA9213AA_AS	18	9a049732-f9b1-4038-9b18-1f7cf0465b20	SRR7309074;ILLUMINA;Paired;;SRX4211308	Human	Human	Homo sapiens; clinical sample	2013	7	Europe	Italy						University of Oxford		PRJNA398458	SRP150433	SAMN09406522	SRS3414051	2019-02-05	2018-06-13	CLO_AA9720AA	Assembled	131	23908	4228488	Clostridioides difficile;98.7%	342	182820	4
CLO_BA9305AA_AS	18	7b655891-8784-4537-8438-646d043e60b2	SRR7308982;ILLUMINA;Paired;;SRX4211400	Human	Human	Homo sapiens; clinical sample	2013	7	Europe	Italy						University of Oxford		PRJNA398458	SRP150433	SAMN09406604	SRS3414140	2019-02-05	2018-06-13	CLO_AA9628AA	Assembled	139	26604	4273353	Clostridioides difficile;98.12%	346	128966	4
CLO_BA9309AA_AS	18	28d2f2da-fdfc-4deb-b509-f0ebfc7f1245	SRR7308978;ILLUMINA;Paired;;SRX4211404	Human	Human	Homo sapiens; clinical sample	2013	1	Europe	Italy						University of Oxford		PRJNA398458	SRP150433	SAMN09406789	SRS3414146	2019-02-05	2018-06-13	CLO_AA9624AA	Assembled	146	179064	4238871	Clostridioides difficile;98.26%	86	33881	4
CLO_BA9342AA_AS	18	d23af771-3de4-45ab-8582-69fc0862815e	SRR7308945;ILLUMINA;Paired;;SRX4211437	Human	Human	Homo sapiens; clinical sample	2013	1	Europe	Italy						University of Oxford		PRJNA398458	SRP150433	SAMN09406385	SRS3414178	2019-02-05	2018-06-13	CLO_AA9591AA	Assembled	179	229563	4292997	Clostridioides difficile;94.32%	64	13668	4
CLO_BA9377AA_AS	18	ec2c3742-114a-4c8a-8115-d4fe6c9570b8	SRR7308910;ILLUMINA;Paired;;SRX4211472	Human	Human	Homo sapiens; clinical sample	2013	7	Europe	Italy						University of Oxford		PRJNA398458	SRP150433	SAMN09406322	SRS3414213	2019-02-05	2018-06-13	CLO_AA9556AA	Assembled	126	22374	4237480	Clostridioides difficile;99.48%	353	131487	4
CLO_BA9379AA_AS	18	30376183-ad2c-4faa-b56b-123e92e6416b	SRR7308908;ILLUMINA;Paired;;SRX4211474	Human	Human	Homo sapiens; clinical sample	2013	7	Europe	Italy						University of Oxford		PRJNA398458	SRP150433	SAMN09406773	SRS3414215	2019-02-05	2018-06-13	CLO_AA9554AA	Assembled	56	135420	4287152	Clostridioides difficile;98.43%	85	60909	4
CLO_BA9429AA_AS	18	43cafbc5-b244-4633-a915-9086bffa0dbd	SRR7309227;ILLUMINA;Paired;;SRX4211524	Human	Human	Homo sapiens; clinical sample	2013	1	Europe	Italy						University of Oxford		PRJNA398458	SRP150433	SAMN09406730	SRS3414269	2019-02-05	2018-06-13	CLO_AA9504AA	Assembled	52	210733	4186799	Clostridioides difficile;97.76%	94	76867	4
CLO_BA9440AA_AS	18	cf8465bf-08bf-4f1c-9820-7dd64dc9f6ec	SRR7309216;ILLUMINA;Paired;;SRX4211535	Human	Human	Homo sapiens; clinical sample	2013	7	Europe	Romania						University of Oxford		PRJNA398458	SRP150433	SAMN09406392	SRS3414279	2019-02-05	2018-06-13	CLO_AA9493AA	Assembled	102	113979	4264787	Clostridioides difficile;96.46%	122	21461	4
CLO_BA9484AA_AS	18	dd4acc72-9379-4f27-b406-bb6d5c6cf758	SRR7309172;ILLUMINA;Paired;;SRX4211579	Human	Human	Homo sapiens; clinical sample	2013	7	Europe	Italy						University of Oxford		PRJNA398458	SRP150433	SAMN09406354	SRS3414320	2019-02-05	2018-06-13	CLO_AA9449AA	Assembled	72	142246	4264576	Clostridioides difficile;97.13%	96	31404	4
CLO_BA9496AA_AS	18	920c2e4b-9145-46e2-819c-bc6e896ae060	SRR7309160;ILLUMINA;Paired;;SRX4211591	Human	Human	Homo sapiens; clinical sample	2013	7	Europe	Italy						University of Oxford		PRJNA398458	SRP150433	SAMN09406543	SRS3414333	2019-02-05	2018-06-13	CLO_AA9437AA	Assembled	137	35750	4298907	Clostridioides difficile;97.71%	282	179553	4
CLO_BA9506AA_AS	18	99e2e339-44d0-4c46-aef7-eac83c7202dc	SRR7309150;ILLUMINA;Paired;;SRX4211601	Human	Human	Homo sapiens; clinical sample	2013	7	Europe	Romania						University of Oxford		PRJNA398458	SRP150433	SAMN09406523	SRS3414339	2019-02-05	2018-06-13	CLO_AA9427AA	Assembled	191	41703	4214532	Clostridioides difficile;98.7%	259	33289	4
CLO_AA4580AA_AS	19	C00002493	ERR126281;ILLUMINA;Paired;200;ERX102430						Europe	United Kingdom						University of Oxford		PRJEB3010	ERP001417	SAMEA1487078	ERS139406	2016-07-29	2012-08-28	CLO_AA3440AA	Assembled	166	87666	4092379	Clostridioides difficile;99.57%	145	8839	3.51
CLO_AA4554AA_AS	20	C00000098	ERR126248;ILLUMINA;Paired;200;ERX102397	Human	Human		2007		Europe	United Kingdom	England	Oxfordshire	Oxford			University of Oxford	Ox709	ERP001417	ERP001417	SAMEA1487101	ERS139373	2016-07-29	2012-08-28	CLO_AA3466AA	Assembled	75	187967	4024516	Clostridioides difficile;98.4%	80	2581	3.51
CLO_AA7356AA_AS	20	CD-15-00995	traces-0iMSfRs;ILLUMINA;Paired;;NA	Human	Human	Homo sapiens			Europe	Germany						Leibniz Institute DSMZ						2016-09-06	2019-03-07	CLO_AA4534AA	Assembled	76	170080	4207203	Clostridioides difficile;99.0%	71	6954	3.51
CLO_BA1570AA_AS	20	CD-17-00039	traces-0EdSQPf;ILLUMINA;Paired;;NA	Human	Human	Homo sapiens	2015		Europe	Spain						Leibniz Institute DSMZ						2017-02-28	2018-01-01	CLO_AA7261AA	Assembled	211	202267	4151228	Clostridioides difficile;88.47%	85	1606	3.61
CLO_BA1588AA_AS	20	CD-17-00057	traces-0SfepIX;ILLUMINA;Paired;;NA	Human	Human	Homo sapiens	2015		Europe	Spain						Leibniz Institute DSMZ						2017-02-28	2018-01-01	CLO_AA7279AA	Assembled	124	163007	4145956	Clostridioides difficile;87.63%	84	2147	3.61
CLO_BA1628AA_AS	20	CD-17-00097	traces-0VPNuos;ILLUMINA;Paired;;NA	Human	Human	Homo sapiens	2016		Europe	Spain						Leibniz Institute DSMZ						2017-02-28	2018-01-01	CLO_AA7319AA	Assembled	84	187737	4170632	Clostridioides difficile;89.04%	71	1886	3.61
CLO_BA1643AA_AS	20	CD-17-00113	traces-0xKldvF;ILLUMINA;Paired;;NA	Human	Human	Homo sapiens	2016		Europe	Spain						Leibniz Institute DSMZ						2017-02-28	2018-01-01	CLO_AA7334AA	Assembled	151	203647	4106570	Clostridioides difficile;98.96%	68	1914	3.61
CLO_BA1666AA_AS	20	CD-17-00136	traces-0EouriN;ILLUMINA;Paired;;NA	Human	Human	Homo sapiens	2016		Europe	Spain						Leibniz Institute DSMZ						2017-02-28	2018-01-01	CLO_AA7357AA	Assembled	163	198071	4189812	Clostridioides difficile;88.69%	93	1930	3.61
CLO_BA1676AA_AS	20	CD-17-00147	traces-0crPRan;ILLUMINA;Paired;;NA	Human	Human	Homo sapiens	2014		Europe	Spain						Leibniz Institute DSMZ						2017-02-28	2018-01-01	CLO_AA7367AA	Assembled	47	31060	4167173	Clostridioides difficile;95.4%	280	33811	3.61
CLO_BA1689AA_AS	20	CD-17-00161	traces-0OIdBIT;ILLUMINA;Paired;;NA	Human	Human	Homo sapiens	2014		Europe	Spain						Leibniz Institute DSMZ						2017-02-28	2018-01-01	CLO_AA7380AA	Assembled	92	179183	4201530	Clostridioides difficile;81.66%	117	2282	3.61
CLO_BA1702AA_AS	20	CD-17-00174	traces-0JoDxEW;ILLUMINA;Paired;;NA	Human	Human	Homo sapiens	2014		Europe	Spain						Leibniz Institute DSMZ						2017-02-28	2018-01-01	CLO_AA7393AA	Assembled	61	199381	4133741	Clostridioides difficile;93.0%	95	2705	3.61
CLO_BA1724AA_AS	20	CD-17-00203	traces-0XzujCC;ILLUMINA;Paired;;NA	Human	Human	Homo sapiens	2016		Europe	Spain						Leibniz Institute DSMZ						2017-03-01	2018-01-01	CLO_AA7415AA	Assembled	83	149280	4149992	Clostridioides difficile;89.69%	98	4179	3.61
CLO_BA1917AA_AS	20	CD-16-00090	traces-0qyeSII;ILLUMINA;Paired;;NA,traces-0Voklee;ILLUMINA;Paired;;NA,traces-0ZJDjRu;ILLUMINA;Paired;;NA,traces-0kkUUjG;ILLUMINA;Paired;;NA	Human	Human	Homo sapiens	2015		Europe	Germany						Leibniz Institute DSMZ						2017-03-02	2019-03-07	CLO_AA6775AA	Assembled	79	178278	4149894	Clostridioides difficile;94.45%	119	6088	3.61
CLO_BA2881AA_AS	20	CD-17-00013	traces-0WyzImj;ILLUMINA;Paired;;NA,traces-0oZVDhp;ILLUMINA;Paired;;NA	Human	Human	Homo sapiens	2015		Europe	Spain						Leibniz Institute DSMZ						2017-04-20	2018-01-01	CLO_AA7236AA	Assembled	37	217361	4143779	Clostridioides difficile;100.0%	56	4411	3.61
CLO_BA2920AA_AS	20	CD-17-00642	traces-0XqCGTo;ILLUMINA;Paired;;NA	Human	Human	Homo sapiens	2016		Europe	Spain						Leibniz Institute DSMZ						2017-04-20	2018-01-01	CLO_AA7638AA	Assembled	34	198115	4151021	Clostridioides difficile;100.0%	52	6613	3.61
CLO_BA2998AA_AS	20	CD-16-00118	traces-0HaEPim;ILLUMINA;Paired;;NA,traces-0cgHINV;ILLUMINA;Paired;;NA	Human	Human	Homo sapiens	2015		Europe	Germany						Leibniz Institute DSMZ						2017-06-06	2019-03-07	CLO_AA6803AA	Assembled	90	198135	4117617	Clostridioides difficile;90.6%	83	2695	3.61
CLO_BA3017AA_AS	20	CD-16-00147	traces-0fZSFot;ILLUMINA;Paired;;NA,traces-0DrcMvi;ILLUMINA;Paired;;NA	Human	Human	Homo sapiens	2015		Europe	Germany						Leibniz Institute DSMZ						2017-06-06	2019-03-07	CLO_AA6832AA	Assembled	57	229447	4186298	Clostridioides difficile;99.05%	55	3312	3.61
CLO_BA3073AA_AS	20	CD-16-00536	traces-0ktMFpS;ILLUMINA;Paired;;NA	Human	Human	Homo sapiens	2010		Europe	Germany						Leibniz Institute DSMZ						2017-06-12	2019-03-07	CLO_AA7738AA	Assembled	479	198139	4147499	Clostridioides difficile;89.69%	94	960	3.61
CLO_BA3098AA_AS	20	CD-15-00674	traces-0lspQRE;ILLUMINA;Paired;;NA,traces-0dDnIjS;ILLUMINA;Paired;;NA	Human	Human	Homo sapiens	2013		Europe	Germany						Leibniz Institute DSMZ						2017-08-02	2019-03-07	CLO_AA4376AA	Assembled	186	166665	4068281	Clostridioides difficile;100.0%	53	2602	3.61
CLO_BA3119AA_AS	20	CD-15-00695	traces-0bblPlC;ILLUMINA;Paired;;NA,traces-0sOPcwE;ILLUMINA;Paired;;NA,traces-0GNCutk;ILLUMINA;Paired;;NA,traces-0DlSkrs;ILLUMINA;Paired;;NA	Human	Human	Homo sapiens	2013		Europe	Germany						Leibniz Institute DSMZ						2017-08-02	2019-03-07	CLO_AA6753AA	Assembled	63	47257	4175965	Clostridioides difficile;94.39%	229	21739	3.61
CLO_BA3177AA_AS	20	CD-15-00870	traces-0QeRLKK;ILLUMINA;Paired;;NA,traces-0vozQTv;ILLUMINA;Paired;;NA,traces-0yaCtrz;ILLUMINA;Paired;;NA,traces-0fcuTIz;ILLUMINA;Paired;;NA	Human	Human	Homo sapiens	2014		Europe	Germany						Leibniz Institute DSMZ						2017-08-02	2019-03-07	CLO_AA4263AA	Assembled	167	202252	4187103	Clostridioides difficile;87.2%	106	1763	3.61
CLO_BA3222AA_AS	20	CD-15-00939	traces-0zVYvYK;ILLUMINA;Paired;;NA,traces-0SVvbQm;ILLUMINA;Paired;;NA,traces-0FArchw;ILLUMINA;Paired;;NA,traces-0owkhlB;ILLUMINA;Paired;;NA	Human	Human	Homo sapiens	2014		Europe	Germany						Leibniz Institute DSMZ						2017-08-02	2019-03-07	CLO_AA4297AA	Assembled	75	199204	4116343	Clostridioides difficile;100.0%	62	2304	3.61
CLO_BA3244AA_AS	20	CD-15-00961	traces-0NpcZeg;ILLUMINA;Paired;;NA,traces-0uIJmhV;ILLUMINA;Paired;;NA	Human	Human	Homo sapiens	2014		Europe	Germany						Leibniz Institute DSMZ						2017-08-02	2019-03-07	CLO_AA4520AA	Assembled	128	198131	4189942	Clostridioides difficile;82.36%	100	1033	3.61
CLO_BA4582AA_AS	20	CD.001.ED	traces-0HOZaUC;ILLUMINA;Paired;;NA	Human					Europe	United Kingdom	Scotland					SSSCDRL						2018-08-16	2019-02-18	CLO_AA8728AA	Assembled	82	256449	4215747	Clostridioides difficile;81.16%	72	11884	4
CLO_BA4583AA_AS	20	CD.004.ED	traces-0sbkQWT;ILLUMINA;Paired;;NA	Human					Europe	United Kingdom	Scotland					SSSCDRL						2018-08-16	2019-02-18	CLO_AA8729AA	Assembled	70	399799	4111914	Clostridioides difficile;100.0%	42	12336	4
CLO_BA4584AA_AS	20	CD.005.ED	traces-0qYXLJu;ILLUMINA;Paired;;NA	Human					Europe	United Kingdom	Scotland					SSSCDRL						2018-08-16	2019-02-18	CLO_AA8730AA	Assembled	76	546293	4128077	Clostridioides difficile;100.0%	50	12228	4
CLO_BA4585AA_AS	20	CD.003.ED	traces-0AUbXkn;ILLUMINA;Paired;;NA	Human					Europe	United Kingdom	Scotland					SSSCDRL						2018-08-16	2019-02-18	CLO_AA8731AA	Assembled	87	314148	4149872	Clostridioides difficile;93.62%	47	11628	4
CLO_BA4586AA_AS	20	CD.006.ED	traces-0sWMJTJ;ILLUMINA;Paired;;NA	Human					Europe	United Kingdom	Scotland					SSSCDRL						2018-08-16	2019-02-18	CLO_AA8732AA	Assembled	58	322935	4155746	Clostridioides difficile;100.0%	50	20494	4
CLO_BA4587AA_AS	20	CD.007.ED	traces-0swWccQ;ILLUMINA;Paired;;NA	Human					Europe	United Kingdom	Scotland					SSSCDRL						2018-08-16	2019-02-18	CLO_AA8733AA	Assembled	74	322935	4153375	Clostridioides difficile;100.0%	52	10281	4
CLO_BA4588AA_AS	20	CD.002.ED	traces-0DXIXpV;ILLUMINA;Paired;;NA	Human					Europe	United Kingdom	Scotland					SSSCDRL						2018-08-16	2019-02-18	CLO_AA8734AA	Assembled	107	690631	4117325	Clostridioides difficile;100.0%	46	19922	4
CLO_BA4589AA_AS	20	CD.008.ED	traces-0zGqfVC;ILLUMINA;Paired;;NA	Human					Europe	United Kingdom	Scotland					SSSCDRL						2018-08-16	2019-02-18	CLO_AA8735AA	Assembled	68	546029	4145424	Clostridioides difficile;97.56%	44	13973	4
CLO_BA4590AA_AS	20	CD.010.ED	traces-0SLhIJf;ILLUMINA;Paired;;NA	Human					Europe	United Kingdom	Scotland					SSSCDRL						2018-08-16	2019-02-18	CLO_AA8736AA	Assembled	60	402170	4114969	Clostridioides difficile;100.0%	44	20004	4
CLO_BA8863AA_AS	20	afdbfd53-062a-4491-89f6-02bbfb8b5546	SRR7308860;ILLUMINA;Paired;;SRX4211012	Human	Human	Homo sapiens; clinical sample	2013	7	Europe	Germany						University of Oxford		PRJNA398458	SRP150433	SAMN09406466	SRS3413754	2019-02-05	2018-06-13	CLO_BA0016AA	Assembled	175	48755	4080231	Clostridioides difficile;99.21%	221	103908	4
CLO_BA8999AA_AS	20	997963f5-88ef-46f0-93d1-39dc420b5a57	SRR7308778;ILLUMINA;Paired;;SRX4211094	Human	Human	Homo sapiens; clinical sample	2013	7	Europe	Belgium						University of Oxford		PRJNA398458	SRP150433	SAMN09406526	SRS3413835	2019-02-05	2018-06-13	CLO_AA9934AA	Assembled	126	41002	4165620	Clostridioides difficile;99.26%	254	48866	4
CLO_BA9018AA_AS	20	80a3b416-1fb5-47bb-ad52-f340a468637c	SRR7308759;ILLUMINA;Paired;;SRX4211113	Human	Human	Homo sapiens; clinical sample	2013	7	Europe	Romania						University of Oxford		PRJNA398458	SRP150433	SAMN09406590	SRS3413854	2019-02-05	2018-06-13	CLO_AA9915AA	Assembled	96	55273	4298660	Clostridioides difficile;81.36%	246	76367	4
CLO_BA9027AA_AS	20	a230f35a-9c33-47ab-8bf8-551cf217ef1f	SRR7308750;ILLUMINA;Paired;;SRX4211122	Human	Human	Homo sapiens; clinical sample	2013	7	Europe	Czech Republic						University of Oxford		PRJNA398458	SRP150433	SAMN09406500	SRS3413863	2019-02-05	2018-06-13	CLO_AA9906AA	Assembled	190	182697	4084747	Clostridioides difficile;99.1%	84	14977	4
CLO_BA9084AA_AS	20	9952ff5a-c3f5-49bc-af62-ae599cda8524	SRR7308693;ILLUMINA;Paired;;SRX4211179	Human	Human	Homo sapiens; clinical sample	2013	7	Europe	Czech Republic						University of Oxford		PRJNA398458	SRP150433	SAMN09406527	SRS3413922	2019-02-05	2018-06-13	CLO_AA9849AA	Assembled	137	46933	4176387	Clostridioides difficile;89.12%	230	31465	4
CLO_BA9171AA_AS	20	ca1df782-0a27-423b-add6-f8c2d993842c	SRR7309116;ILLUMINA;Paired;;SRX4211266	Human	Human	Homo sapiens; clinical sample	2013	1	Europe	Belgium						University of Oxford		PRJNA398458	SRP150433	SAMN09406409	SRS3414007	2019-02-05	2018-06-13	CLO_AA9762AA	Assembled	78	204858	4102243	Clostridioides difficile;97.7%	63	50777	4
CLO_BA9184AA_AS	20	4daaf9fb-ae24-4feb-90c2-1a635de3a0e7	SRR7309103;ILLUMINA;Paired;;SRX4211279	Human	Human	Homo sapiens; clinical sample	2013	7	Europe	Germany						University of Oxford		PRJNA398458	SRP150433	SAMN09406704	SRS3414019	2019-02-05	2018-06-13	CLO_AA9749AA	Assembled	84	256148	4084713	Clostridioides difficile;98.89%	66	24286	4
CLO_BA9310AA_AS	20	fe9fe22c-0afe-4d46-8d84-1f566dc7e63d	SRR7308977;ILLUMINA;Paired;;SRX4211405	Human	Human	Homo sapiens; clinical sample	2013	7	Europe	Italy						University of Oxford		PRJNA398458	SRP150433	SAMN09406278	SRS3414147	2019-02-05	2018-06-13	CLO_AA9623AA	Assembled	84	203616	4160484	Clostridioides difficile;99.05%	74	27077	4
CLO_BA9318AA_AS	20	92675b39-9a7a-4241-9918-8a850a64ce73	SRR7308969;ILLUMINA;Paired;;SRX4211413	Human	Human	Homo sapiens; clinical sample	2013	7	Europe	Germany						University of Oxford		PRJNA398458	SRP150433	SAMN09406541	SRS3414155	2019-02-05	2018-06-13	CLO_AA9615AA	Assembled	97	21122	4133128	Clostridioides difficile;99.01%	380	114407	4
CLO_BA9334AA_AS	20	7e71316e-4a59-47bf-b2c1-a1a0842543ec	SRR7308953;ILLUMINA;Paired;;SRX4211429	Human	Human	Homo sapiens; clinical sample	2013	1	Europe	Belgium						University of Oxford		PRJNA398458	SRP150433	SAMN09406596	SRS3414171	2019-02-05	2018-06-13	CLO_AA9599AA	Assembled	113	216525	4165135	Clostridioides difficile;98.8%	64	21823	4
CLO_BA9360AA_AS	20	06ca85c7-8e4e-436f-bac2-fe64e5ac7b81	SRR7308927;ILLUMINA;Paired;;SRX4211455	Human	Human	Homo sapiens; clinical sample	2013	1	Europe	Czech Republic						University of Oxford		PRJNA398458	SRP150433	SAMN09406887	SRS3414196	2019-02-05	2018-06-13	CLO_AA9573AA	Assembled	156	54681	4144983	Clostridioides difficile;99.54%	188	41651	4
CLO_BA9425AA_AS	20	8c5113e3-d3e7-42a3-8a02-6af7d0c02fc4	SRR7309231;ILLUMINA;Paired;;SRX4211520	Human	Human	Homo sapiens; clinical sample	2013	1	Europe	Germany						University of Oxford		PRJNA398458	SRP150433	SAMN09406553	SRS3414263	2019-02-05	2018-06-13	CLO_AA9508AA	Assembled	108	38804	4186785	Clostridioides difficile;98.96%	264	44970	4
CLO_BA9442AA_AS	20	cdcb81e0-f406-4ca7-91b2-600d65270fea	SRR7309214;ILLUMINA;Paired;;SRX4211537	Human	Human	Homo sapiens; clinical sample	2013	7	Europe	Italy						University of Oxford		PRJNA398458	SRP150433	SAMN09406398	SRS3414282	2019-02-05	2018-06-13	CLO_AA9491AA	Assembled	130	215583	4155870	Clostridioides difficile;90.38%	77	14775	4
CLO_BA6149AA_AS	22	C00002975	ERR126283;ILLUMINA;Paired;200;ERX102432						Europe	United Kingdom						University of Oxford		PRJEB3010	ERP001417	SAMEA1487110	ERS139408	2016-07-29	2012-08-28	CLO_AA3439AA	Assembled	35	66431	4253966	Clostridioides difficile;94.09%	137	92581	4
CLO_AA4568AA_AS	23	C00000568	ERR126266;ILLUMINA;Paired;200;ERX102415						Europe	United Kingdom						University of Oxford		PRJEB3010	ERP001417	SAMEA1487072	ERS139391	2016-07-29	2012-08-28	CLO_AA3452AA	Assembled	118	140529	4210239	Clostridioides difficile;87.71%	139	2725	3.51
CLO_AA4570AA_AS	23	C00001506	ERR126268;ILLUMINA;Paired;200;ERX102417						Europe	United Kingdom						University of Oxford		PRJEB3010	ERP001417	SAMEA1487117	ERS139393	2016-07-29	2012-08-28	CLO_AA3450AA	Assembled	79	28486	4208235	Clostridioides difficile;96.75%	310	10983	3.51
CLO_AA6655AA_AS	23	C00002723	ERR142362;ILLUMINA;Paired;200;ERX118366	Human	Human		2008		Europe	United Kingdom						University of Oxford		PRJEB3093	ERP001520	SAMEA1571350	ERS150073	2016-07-29	2012-11-09	CLO_AA2553AA	Assembled	47	85102	4197649	Clostridioides difficile;88.77%	154	8634	3.51
CLO_AA7525AA_AS	23	C00004983	ERR232375;ILLUMINA;Paired;193;ERX206925	Human	Human		2008		Europe	United Kingdom	Oxford					University of Oxford		PRJEB1483	ERP002256	SAMEA2052287	ERS216157	2016-10-24	2013-11-25	CLO_AA4843AA	Assembled	99	170019	4215879	Clostridioides difficile;88.15%	100	1493	3.51
CLO_BA0734AA_AS	23	CD-16-00113	traces-0UxTkCP;ILLUMINA;Paired;;NA	Human	Human	Homo sapiens	2015		Europe	Germany						Leibniz Institute DSMZ						2016-12-21	2019-03-07	CLO_AA6798AA	Assembled	99	195912	4191323	Clostridioides difficile;82.66%	90	2310	3.51
CLO_BA1876AA_AS	23	CD-16-00112	traces-0QbUdUF;ILLUMINA;Paired;;NA,traces-0ihfWnu;ILLUMINA;Paired;;NA,traces-0Zueswl;ILLUMINA;Paired;;NA	Human	Human	Homo sapiens	2015		Europe	Germany						Leibniz Institute DSMZ						2017-03-02	2019-03-07	CLO_AA6797AA	Assembled	61	127734	4188423	Clostridioides difficile;85.73%	111	6277	3.61
CLO_BA3012AA_AS	23	CD-16-00139	traces-0TowCIY;ILLUMINA;Paired;;NA,traces-0XvptAa;ILLUMINA;Paired;;NA	Human	Human	Homo sapiens	2015		Europe	Germany						Leibniz Institute DSMZ						2017-06-06	2019-03-07	CLO_AA6824AA	Assembled	138	201711	4142172	Clostridioides difficile;94.9%	73	1984	3.61
CLO_BA3068AA_AS	23	CD-16-00530	traces-0kSVkpj;ILLUMINA;Paired;;NA	Human	Human	Homo sapiens	2010		Europe	Germany						Leibniz Institute DSMZ						2017-06-12	2019-03-07	CLO_AA7733AA	Assembled	77	206855	4187896	Clostridioides difficile;87.35%	79	2065	3.61
CLO_BA3118AA_AS	23	CD-15-00694	traces-0jBAbnz;ILLUMINA;Paired;;NA,traces-0GYSoLb;ILLUMINA;Paired;;NA	Human	Human	Homo sapiens	2013		Europe	Germany						Leibniz Institute DSMZ						2017-08-02	2019-03-07	CLO_AA4395AA	Assembled	130	87387	4178172	Clostridioides difficile;94.01%	142	8262	3.61
CLO_BA3127AA_AS	23	CD-15-00703	traces-0UmriCG;ILLUMINA;Paired;;NA,traces-0stzlKc;ILLUMINA;Paired;;NA	Human	Human	Homo sapiens	2013		Europe	Germany						Leibniz Institute DSMZ						2017-08-02	2019-03-07	CLO_AA4403AA	Assembled	151	134120	4203786	Clostridioides difficile;75.67%	76	2868	3.61
CLO_BA3183AA_AS	23	CD-15-00876	traces-0VYDLEM;ILLUMINA;Paired;;NA,traces-0svQFve;ILLUMINA;Paired;;NA,traces-0qOoaUZ;ILLUMINA;Paired;;NA,traces-0ZrsLwN;ILLUMINA;Paired;;NA	Human	Human	Homo sapiens	2014		Europe	Germany						Leibniz Institute DSMZ						2017-08-02	2019-03-07	CLO_AA4261AA	Assembled	281	136729	4167670	Clostridioides difficile;92.79%	122	765	3.61
CLO_BA3198AA_AS	23	CD-15-00891	traces-0pHVXOK;ILLUMINA;Paired;;NA,traces-0KzoSdr;ILLUMINA;Paired;;NA	Human	Human	Homo sapiens	2014		Europe	Germany						Leibniz Institute DSMZ						2017-08-02	2019-03-07	CLO_AA4482AA	Assembled	78	191616	4233798	Clostridioides difficile;83.88%	61	2278	3.61
CLO_BA3206AA_AS	23	CD-15-00923	traces-0FFsyIp;ILLUMINA;Paired;;NA,traces-0fceCJe;ILLUMINA;Paired;;NA	Human	Human	Homo sapiens	2014		Europe	Germany						Leibniz Institute DSMZ						2017-08-02	2019-03-07	CLO_AA4489AA	Assembled	129	157362	4338794	Clostridioides difficile;78.71%	104	1757	3.61
CLO_BA3215AA_AS	23	CD-15-00932	traces-0OfktkF;ILLUMINA;Paired;;NA,traces-0vtbhqk;ILLUMINA;Paired;;NA,traces-0simZXg;ILLUMINA;Paired;;NA,traces-0MeWzVr;ILLUMINA;Paired;;NA,traces-0vgyCxf;ILLUMINA;Paired;;NA	Human	Human	Homo sapiens	2015		Europe	Germany						Leibniz Institute DSMZ						2017-08-02	2019-03-07	CLO_AA4294AA	Assembled	49	206341	4181556	Clostridioides difficile;88.23%	79	2778	3.61
CLO_BA3223AA_AS	23	CD-15-00940	traces-0fiwOrB;ILLUMINA;Paired;;NA,traces-0haWVej;ILLUMINA;Paired;;NA	Human	Human	Homo sapiens	2014		Europe	Germany						Leibniz Institute DSMZ						2017-08-02	2019-03-07	CLO_AA4501AA	Assembled	126	157350	4174117	Clostridioides difficile;93.82%	90	990	3.61
CLO_BA8146AA_AS	23	55767	ERR2215969;ILLUMINA;Paired;300;ERX2270315													University Hospital Muenster		PRJEB23450	ERP105205	SAMEA104421565	ERS2039507	2019-02-05	2018-03-23	CLO_BA0447AA	Assembled	191	130228	4227140	Clostridioides difficile;92.57%	122	140858	4
CLO_AA7368AA_AS	24	CD-15-01007	traces-0sbeFhQ;ILLUMINA;Paired;;NA	Human	Human	Homo sapiens			Europe	Germany						Leibniz Institute DSMZ						2016-09-06	2019-03-07	CLO_AA4546AA	Assembled	85	240739	4199733	Clostridioides difficile;98.67%	62	2198	3.51
CLO_AA4566AA_AS	26	C00000561	ERR126264;ILLUMINA;Paired;200;ERX102413						Europe	United Kingdom						University of Oxford		PRJEB3010	ERP001417	SAMEA1487092	ERS139389	2016-07-29	2012-08-28	CLO_AA3454AA	Assembled	110	161046	4118909	Clostridioides difficile;94.73%	101	2438	3.51
CLO_AA7390AA_AS	26	CD-15-01030	traces-0HlnvNb;ILLUMINA;Paired;;NA	Human	Human	Homo sapiens			Europe	Germany						Leibniz Institute DSMZ						2016-09-06	2019-03-07	CLO_AA4568AA	Assembled	80	90506	4271503	Clostridioides difficile;96.15%	119	8487	3.51
CLO_BA1559AA_AS	26	CD-17-00027	traces-0LReNLp;ILLUMINA;Paired;;NA	Human	Human	Homo sapiens	2014		Europe	Spain						Leibniz Institute DSMZ						2017-02-28	2018-01-01	CLO_AA7250AA	Assembled	116	88605	4241371	Clostridioides difficile;100.0%	129	3174	3.61
CLO_BA4592AA_AS	26	CD.012.ED	traces-0QZiPPg;ILLUMINA;Paired;;NA	Human					Europe	United Kingdom	Scotland					SSSCDRL						2018-08-16	2019-02-18	CLO_AA8738AA	Assembled	64	559745	4070910	Clostridioides difficile;91.49%	47	29336	4
CLO_BA4593AA_AS	26	CD.011.ED	traces-0zzbGhC;ILLUMINA;Paired;;NA	Human					Europe	United Kingdom	Scotland					SSSCDRL						2018-08-16	2019-02-18	CLO_AA8739AA	Assembled	76	404199	4338385	Clostridioides difficile;72.22%	97	85439	4
CLO_BA4594AA_AS	26	CD.013.ED	traces-0lNpolg;ILLUMINA;Paired;;NA	Human					Europe	United Kingdom	Scotland					SSSCDRL						2018-08-16	2019-02-18	CLO_AA8740AA	Assembled	61	479197	4069640	Clostridioides difficile;90.01%	50	27553	4
CLO_AA0131AA_AS	27	12-00006	ERR928296;ILLUMINA;Paired;225;ERX1007567	Human	Human	human; human faeces	2012	2	Europe	Germany						Robert Koch Institute		PRJEB9067	ERP010125	SAMEA3467936	ERS763475	2016-01-07	2015-06-27	CLO_AA0587AA	Assembled	153	189673	4136579	Clostridioides difficile;98.26%	88	3325	3.32
CLO_AA0132AA_AS	27	12-00005	ERR928295;ILLUMINA;Paired;226;ERX1007566	Human	Human	human; human faeces	2012	1	Europe	Germany						Robert Koch Institute		PRJEB9067	ERP010125	SAMEA3467935	ERS763474	2016-01-07	2015-06-27	CLO_AA0588AA	Assembled	125	220326	4137112	Clostridioides difficile;99.07%	85	3905	3.32
CLO_AA0134AA_AS	27	10-00391	ERR928284;ILLUMINA;Paired;253;ERX1007555	Human	Human	human; human faeces	2010	7	Europe	Germany						Robert Koch Institute		PRJEB9067	ERP010125	SAMEA3467926	ERS763465	2016-01-07	2015-06-27	CLO_AA0589AA	Assembled	123	220143	4140154	Clostridioides difficile;98.01%	77	2703	3.32
CLO_AA0135AA_AS	27	10-00331	ERR928282;ILLUMINA;Paired;279;ERX1007553	Human	Human	human; human faeces	2010	6	Europe	Germany						Robert Koch Institute		PRJEB9067	ERP010125	SAMEA3467924	ERS763463	2016-01-07	2015-06-27	CLO_AA0590AA	Assembled	60	181476	4134343	Clostridioides difficile;99.03%	83	3847	3.32
CLO_AA0136AA_AS	27	10-00327	ERR928281;ILLUMINA;Paired;282;ERX1007552	Human	Human	human; human faeces	2010	5	Europe	Germany						Robert Koch Institute		PRJEB9067	ERP010125	SAMEA3467923	ERS763462	2016-01-07	2015-06-27	CLO_AA0591AA	Assembled	111	169317	4135567	Clostridioides difficile;99.0%	75	2632	3.32
CLO_AA0137AA_AS	27	10-00313	ERR928280;ILLUMINA;Paired;274;ERX1007551	Human	Human	human; human faeces	2010	5	Europe	Germany						Robert Koch Institute		PRJEB9067	ERP010125	SAMEA3467922	ERS763461	2016-01-07	2015-06-27	CLO_AA0592AA	Assembled	93	219866	4137054	Clostridioides difficile;98.86%	70	2928	3.32
CLO_AA0238AA_AS	27	CD105HS8	ERR833663;ILLUMINA;Paired;250;ERX913753	Environment	Soil/Dust				Europe	United Kingdom						KEMRI-Wellcome Trust Research Programme		PRJEB8943	ERP009985	SAMEA3312058	ERS688192	2016-01-07	2015-08-28	CLO_AA0538AA	Assembled	109	199216	4136847	Clostridioides difficile;100.0%	90	2327	3.32
CLO_AA0242AA_AS	27	10-00253	ERR955906;ILLUMINA;Paired;170;ERX1033229	Human	Human	human; human faeces	2010	3	Europe	Germany						Robert Koch Institute		PRJEB9067	ERP010125	SAMEA3467921	ERS763460	2016-01-07	2015-07-07	CLO_AA0542AA	Assembled	86	169611	4134005	Clostridioides difficile;99.14%	93	2760	3.32
CLO_AA0243AA_AS	27	12-00001	ERR928289;ILLUMINA;Paired;245;ERX1007560	Human	Human	human; human faeces	2008	3	Europe	Germany						Robert Koch Institute		PRJEB9067	ERP010125	SAMEA3467931	ERS763470	2016-01-07	2015-06-27	CLO_AA0543AA	Assembled	173	189619	4139167	Clostridioides difficile;100.0%	86	5356	3.32
CLO_AA0244AA_AS	27	12-00020	ERR928310;ILLUMINA;Paired;216;ERX1007581	Human	Human	human; human faeces	2012	7	Europe	Germany						Robert Koch Institute		PRJEB9067	ERP010125	SAMEA3467950	ERS763489	2016-01-07	2015-06-27	CLO_AA0544AA	Assembled	52	89895	4149302	Clostridioides difficile;100.0%	146	14824	3.32
CLO_AA0245AA_AS	27	12-00019	ERR928309;ILLUMINA;Paired;226;ERX1007580	Human	Human	human; human faeces	2012	10	Europe	Germany						Robert Koch Institute		PRJEB9067	ERP010125	SAMEA3467949	ERS763488	2016-01-07	2015-06-27	CLO_AA0545AA	Assembled	44	67851	4180890	Clostridioides difficile;99.0%	180	17138	3.32
CLO_AA0246AA_AS	27	12-00016	ERR928306;ILLUMINA;Paired;230;ERX1007577	Human	Human	human; human faeces	2012	7	Europe	Germany						Robert Koch Institute		PRJEB9067	ERP010125	SAMEA3467946	ERS763485	2016-01-07	2015-06-27	CLO_AA0546AA	Assembled	67	134944	4139493	Clostridioides difficile;100.0%	101	7027	3.32
CLO_AA0247AA_AS	27	12-00015	ERR928305;ILLUMINA;Paired;230;ERX1007576	Human	Human	human; human faeces	2012	6	Europe	Germany						Robert Koch Institute		PRJEB9067	ERP010125	SAMEA3467945	ERS763484	2016-01-07	2015-06-27	CLO_AA0547AA	Assembled	67	150876	4134059	Clostridioides difficile;100.0%	93	5686	3.32
CLO_AA0262AA_AS	27	12-00014	ERR928304;ILLUMINA;Paired;239;ERX1007575	Human	Human	human; human faeces	2012	6	Europe	Germany						Robert Koch Institute		PRJEB9067	ERP010125	SAMEA3467944	ERS763483	2016-01-07	2015-06-27	CLO_AA0548AA	Assembled	55	150876	4153839	Clostridioides difficile;100.0%	111	10668	3.32
CLO_AA0263AA_AS	27	12-00013	ERR928303;ILLUMINA;Paired;245;ERX1007574	Human	Human	human; human faeces	2012	6	Europe	Germany						Robert Koch Institute		PRJEB9067	ERP010125	SAMEA3467943	ERS763482	2016-01-07	2015-06-27	CLO_AA0549AA	Assembled	208	204424	4140226	Clostridioides difficile;100.0%	86	4866	3.32
CLO_AA0264AA_AS	27	12-00011	ERR928301;ILLUMINA;Paired;227;ERX1007572	Human	Human	human; human faeces	2012	5	Europe	Germany						Robert Koch Institute		PRJEB9067	ERP010125	SAMEA3467941	ERS763480	2016-01-07	2015-06-27	CLO_AA0550AA	Assembled	137	230938	4135591	Clostridioides difficile;99.11%	81	3548	3.32
CLO_AA0265AA_AS	27	12-00010	ERR928300;ILLUMINA;Paired;237;ERX1007571	Human	Human	human; human faeces	2012	5	Europe	Germany						Robert Koch Institute		PRJEB9067	ERP010125	SAMEA3467940	ERS763479	2016-01-07	2015-06-27	CLO_AA0551AA	Assembled	132	189549	4147336	Clostridioides difficile;99.26%	99	4365	3.32
CLO_AA0267AA_AS	27	12-00004	ERR928293;ILLUMINA;Paired;244;ERX1007564,ERR928294;ILLUMINA;Paired;244;ERX1007565	Human	Human	human; human faeces	2011	12	Europe	Germany						Robert Koch Institute		PRJEB9067	ERP010125	SAMEA3467934	ERS763473	2016-01-07	2015-06-27	CLO_AA0552AA	Assembled	154	236920	4141102	Clostridioides difficile;100.0%	95	5921	3.32
CLO_AA0268AA_AS	27	12-00003	ERR928292;ILLUMINA;Paired;252;ERX1007563,ERR928291;ILLUMINA;Paired;252;ERX1007562	Human	Human	human; human faeces	2011	11	Europe	Germany						Robert Koch Institute		PRJEB9067	ERP010125	SAMEA3467933	ERS763472	2016-01-07	2015-06-27	CLO_AA0553AA	Assembled	112	236919	4137557	Clostridioides difficile;100.0%	83	6235	3.32
CLO_AA0269AA_AS	27	12-00002	ERR928290;ILLUMINA;Paired;230;ERX1007561	Human	Human	human; human faeces	2009	7	Europe	Germany						Robert Koch Institute		PRJEB9067	ERP010125	SAMEA3467932	ERS763471	2016-01-07	2015-06-27	CLO_AA0554AA	Assembled	70	189305	4130877	Clostridioides difficile;98.93%	81	4161	3.32
CLO_AA0270AA_AS	27	10-00484	ERR928288;ILLUMINA;Paired;237;ERX1007559	Human	Human	human; human faeces	2010	9	Europe	Germany						Robert Koch Institute		PRJEB9067	ERP010125	SAMEA3467930	ERS763469	2016-01-07	2015-06-27	CLO_AA0555AA	Assembled	83	197250	4173465	Clostridioides difficile;99.1%	89	3040	3.32
CLO_AA0271AA_AS	27	10-00454	ERR928287;ILLUMINA;Paired;222;ERX1007558	Human	Human	human; human faeces	2010	5	Europe	Germany						Robert Koch Institute		PRJEB9067	ERP010125	SAMEA3467929	ERS763468	2016-01-07	2015-06-27	CLO_AA0556AA	Assembled	96	150992	4128064	Clostridioides difficile;99.04%	86	2622	3.32
CLO_AA0547AA_AS	27	10-00370	ERR928283;ILLUMINA;Paired;288;ERX1007554	Human	Human	human; human faeces	2010	6	Europe	Germany						Robert Koch Institute		PRJEB9067	ERP010125	SAMEA3467925	ERS763464	2016-01-07	2015-06-27	CLO_AA0558AA	Assembled	77	151258	4136028	Clostridioides difficile;98.93%	74	2535	3.32
CLO_AA0548AA_AS	27	09-00414	ERR928277;ILLUMINA;Paired;255;ERX1007548	Human	Human	human; human faeces	2009	11	Europe	Germany						Robert Koch Institute		PRJEB9067	ERP010125	SAMEA3467918	ERS763457	2016-01-07	2015-06-27	CLO_AA0559AA	Assembled	81	150565	4127252	Clostridioides difficile;100.0%	89	2565	3.32
CLO_AA0549AA_AS	27	09-00386	ERR928276;ILLUMINA;Paired;240;ERX1007547	Human	Human	human; human faeces	2009	10	Europe	Germany						Robert Koch Institute		PRJEB9067	ERP010125	SAMEA3467917	ERS763456	2016-01-07	2015-06-27	CLO_AA0560AA	Assembled	68	150876	4125715	Clostridioides difficile;100.0%	86	3446	3.32
CLO_AA0550AA_AS	27	09-00313	ERR928272;ILLUMINA;Paired;297;ERX1007543	Human	Human	human; human faeces	2009	7	Europe	Germany						Robert Koch Institute		PRJEB9067	ERP010125	SAMEA3467913	ERS763452	2016-01-07	2015-06-27	CLO_AA0561AA	Assembled	51	230603	4126903	Clostridioides difficile;100.0%	68	2563	3.32
CLO_AA0551AA_AS	27	09-00300	ERR928271;ILLUMINA;Paired;290;ERX1007542	Human	Human	human; human faeces	2009	7	Europe	Germany						Robert Koch Institute		PRJEB9067	ERP010125	SAMEA3467912	ERS763451	2016-01-07	2015-06-27	CLO_AA0562AA	Assembled	39	180667	4135775	Clostridioides difficile;99.08%	86	4324	3.32
CLO_AA0552AA_AS	27	09-00274	ERR928270;ILLUMINA;Paired;297;ERX1007541	Human	Human	human; human faeces	2009	6	Europe	Germany						Robert Koch Institute	FQR2	PRJEB9067	ERP010125	SAMEA3467911	ERS763450	2016-01-07	2015-06-27	CLO_AA0563AA	Assembled	39	209661	4105685	Clostridioides difficile;98.22%	54	2754	3.32
CLO_AA0556AA_AS	27	09-00072	ERR928263;ILLUMINA;Paired;164;ERX1007534,ERR928262;ILLUMINA;Paired;164;ERX1007533,ERR928261;ILLUMINA;Paired;164;ERX1007532	Human	Human	human; human faeces	1990		Europe	Germany						Robert Koch Institute	ancestral	PRJEB9067	ERP010125	SAMEA3467906	ERS763445	2016-01-07	2015-06-27	CLO_AA0565AA	Assembled	44	24221	4064437	Clostridioides difficile;100.0%	314	19629	3.32
CLO_AA0558AA_AS	27	09-00022	ERR928260;ILLUMINA;Paired;298;ERX1007531,ERR928259;ILLUMINA;Paired;298;ERX1007530	Human	Human	human; human faeces	2009	1	Europe	Germany						Robert Koch Institute		PRJEB9067	ERP010125	SAMEA3467905	ERS763444	2016-01-07	2015-06-27	CLO_AA0566AA	Assembled	29	147147	4102877	Clostridioides difficile;98.15%	53	3423	3.32
CLO_AA0561AA_AS	27	08-00669	ERR928257;ILLUMINA;Paired;187;ERX1007528,ERR928258;ILLUMINA;Paired;187;ERX1007529,ERR928256;ILLUMINA;Paired;187;ERX1007527	Human	Human	human; human faeces	2008	9	Europe	Germany						Robert Koch Institute		PRJEB9067	ERP010125	SAMEA3467904	ERS763443	2016-01-07	2015-06-27	CLO_AA0567AA	Assembled	50	42023	4152187	Clostridioides difficile;99.22%	219	12613	3.32
CLO_AA0573AA_AS	27	07-00089	ERR928228;ILLUMINA;Paired;162;ERX1007499,ERR928229;ILLUMINA;Paired;162;ERX1007500,ERR928227;ILLUMINA;Paired;162;ERX1007498	Human	Human	human; human faeces	2007	4	Europe	Germany						Robert Koch Institute		PRJEB9067	ERP010125	SAMEA3467897	ERS763436	2016-01-07	2015-06-27	CLO_AA0574AA	Assembled	92	44048	4113514	Clostridioides difficile;100.0%	228	12505	3.32
CLO_AA0575AA_AS	27	12-00018	ERR928308;ILLUMINA;Paired;228;ERX1007579	Human	Human	human; human faeces	2012	9	Europe	Germany						Robert Koch Institute		PRJEB9067	ERP010125	SAMEA3467948	ERS763487	2016-01-07	2015-06-27	CLO_AA0576AA	Assembled	68	114446	4152633	Clostridioides difficile;98.61%	122	9204	3.32
CLO_AA0576AA_AS	27	12-00017	ERR928307;ILLUMINA;Paired;241;ERX1007578	Human	Human	human; human faeces	2012	8	Europe	Germany						Robert Koch Institute		PRJEB9067	ERP010125	SAMEA3467947	ERS763486	2016-01-07	2015-06-27	CLO_AA0577AA	Assembled	59	120479	4145722	Clostridioides difficile;100.0%	98	9779	3.32
CLO_AA0577AA_AS	27	10-00412	ERR928285;ILLUMINA;Paired;269;ERX1007556	Human	Human	human; human faeces	2010	7	Europe	Germany						Robert Koch Institute		PRJEB9067	ERP010125	SAMEA3467927	ERS763466	2016-01-07	2015-06-27	CLO_AA0578AA	Assembled	113	230764	4133290	Clostridioides difficile;98.9%	76	1797	3.32
CLO_AA0578AA_AS	27	09-00385	ERR928275;ILLUMINA;Paired;262;ERX1007546	Human	Human	human; human faeces	2009	10	Europe	Germany						Robert Koch Institute		PRJEB9067	ERP010125	SAMEA3467916	ERS763455	2016-01-07	2015-06-27	CLO_AA0579AA	Assembled	49	149347	4097474	Clostridioides difficile;100.0%	52	1325	3.32
CLO_AA0579AA_AS	27	09-00361	ERR928274;ILLUMINA;Paired;257;ERX1007545	Human	Human	human; human faeces	2009	9	Europe	Germany						Robert Koch Institute		PRJEB9067	ERP010125	SAMEA3467915	ERS763454	2016-01-07	2015-06-27	CLO_AA0580AA	Assembled	47	147011	4103148	Clostridioides difficile;98.11%	53	1456	3.32
CLO_AA0581AA_AS	27	12-00022	ERR928312;ILLUMINA;Paired;220;ERX1007583	Human	Human	human; human faeces	2012	7	Europe	Germany						Robert Koch Institute		PRJEB9067	ERP010125	SAMEA3467952	ERS763491	2016-01-07	2015-06-27	CLO_AA0581AA	Assembled	51	113676	4145458	Clostridioides difficile;100.0%	128	11137	3.32
CLO_AA0582AA_AS	27	12-00021	ERR928311;ILLUMINA;Paired;214;ERX1007582	Human	Human	human; human faeces	2012	7	Europe	Germany						Robert Koch Institute		PRJEB9067	ERP010125	SAMEA3467951	ERS763490	2016-01-07	2015-06-27	CLO_AA0582AA	Assembled	52	77693	4155657	Clostridioides difficile;99.55%	192	18435	3.32
CLO_AA0583AA_AS	27	12-00012	ERR928302;ILLUMINA;Paired;233;ERX1007573	Human	Human	human; human faeces	2012	6	Europe	Germany						Robert Koch Institute		PRJEB9067	ERP010125	SAMEA3467942	ERS763481	2016-01-07	2015-06-27	CLO_AA0583AA	Assembled	152	189203	4135195	Clostridioides difficile;99.13%	90	2574	3.32
CLO_AA0584AA_AS	27	12-00009	ERR928299;ILLUMINA;Paired;226;ERX1007570	Human	Human	human; human faeces	2012	4	Europe	Germany						Robert Koch Institute		PRJEB9067	ERP010125	SAMEA3467939	ERS763478	2016-01-07	2015-06-27	CLO_AA0584AA	Assembled	176	189750	4138504	Clostridioides difficile;99.18%	94	4556	3.32
CLO_AA0586AA_AS	27	12-00007	ERR928297;ILLUMINA;Paired;223;ERX1007568	Human	Human	human; human faeces	2012	3	Europe	Germany						Robert Koch Institute		PRJEB9067	ERP010125	SAMEA3467937	ERS763476	2016-01-07	2015-06-27	CLO_AA0586AA	Assembled	201	189036	4137588	Clostridioides difficile;99.19%	97	3616	3.32
CLO_AA0587AA_AS	27	10-00078	ERR928279;ILLUMINA;Paired;268;ERX1007550	Human	Human	human; human faeces	2010	1	Europe	Germany						Robert Koch Institute		PRJEB9067	ERP010125	SAMEA3467920	ERS763459	2016-01-07	2015-06-27	CLO_AA0593AA	Assembled	67	189518	4124302	Clostridioides difficile;100.0%	73	2394	3.32
CLO_AA0588AA_AS	27	10-00071	ERR928278;ILLUMINA;Paired;268;ERX1007549	Human	Human	human; human faeces	2010	1	Europe	Germany						Robert Koch Institute		PRJEB9067	ERP010125	SAMEA3467919	ERS763458	2016-01-07	2015-06-27	CLO_AA0594AA	Assembled	61	180589	4138944	Clostridioides difficile;99.13%	93	3413	3.32
CLO_AA0589AA_AS	27	09-00350	ERR928273;ILLUMINA;Paired;282;ERX1007544	Human	Human	human; human faeces	2009	8	Europe	Germany						Robert Koch Institute		PRJEB9067	ERP010125	SAMEA3467914	ERS763453	2016-01-07	2015-06-27	CLO_AA0595AA	Assembled	53	230931	4130039	Clostridioides difficile;100.0%	75	3447	3.32
CLO_AA0590AA_AS	27	09-00211	ERR928269;ILLUMINA;Paired;300;ERX1007540	Human	Human	human; human faeces	2009	4	Europe	Germany						Robert Koch Institute		PRJEB9067	ERP010125	SAMEA3467910	ERS763449	2016-01-07	2015-06-27	CLO_AA0596AA	Assembled	41	188977	4129030	Clostridioides difficile;100.0%	83	4041	3.32
CLO_AA0591AA_AS	27	09-00161	ERR928268;ILLUMINA;Paired;279;ERX1007539	Human	Human	human; human faeces	2009	3	Europe	Germany						Robert Koch Institute		PRJEB9067	ERP010125	SAMEA3467909	ERS763448	2016-01-07	2015-06-27	CLO_AA0597AA	Assembled	52	230675	4125652	Clostridioides difficile;100.0%	79	2702	3.32
CLO_AA0592AA_AS	27	09-00133	ERR928267;ILLUMINA;Paired;298;ERX1007538,ERR928266;ILLUMINA;Paired;298;ERX1007537	Human	Human	human; human faeces	2009	2	Europe	Germany						Robert Koch Institute		PRJEB9067	ERP010125	SAMEA3467908	ERS763447	2016-01-07	2015-06-27	CLO_AA0564AA	Assembled	41	209828	4136284	Clostridioides difficile;98.02%	82	4311	3.32
CLO_AA0594AA_AS	27	09-00077	ERR928264;ILLUMINA;Paired;321;ERX1007535,ERR928265;ILLUMINA;Paired;321;ERX1007536	Human	Human	human; human faeces	2008	11	Europe	Germany						Robert Koch Institute		PRJEB9067	ERP010125	SAMEA3467907	ERS763446	2016-01-07	2015-06-27	CLO_AA0598AA	Assembled	29	188280	4102123	Clostridioides difficile;97.68%	43	3061	3.32
CLO_AA0596AA_AS	27	08-00495	ERR928253;ILLUMINA;Paired;207;ERX1007524,ERR928254;ILLUMINA;Paired;207;ERX1007525,ERR928255;ILLUMINA;Paired;207;ERX1007526	Human	Human	human; human faeces	2008	5	Europe	Germany						Robert Koch Institute		PRJEB9067	ERP010125	SAMEA3467903	ERS763442	2016-01-07	2015-06-27	CLO_AA0568AA	Assembled	30	42793	4087925	Clostridioides difficile;100.0%	212	16550	3.32
CLO_AA0598AA_AS	27	08-00411	ERR928251;ILLUMINA;Paired;178;ERX1007522,ERR928252;ILLUMINA;Paired;178;ERX1007523,ERR928250;ILLUMINA;Paired;178;ERX1007521	Human	Human	human; human faeces	2008	4	Europe	Germany						Robert Koch Institute		PRJEB9067	ERP010125	SAMEA3467902	ERS763441	2016-01-07	2015-06-27	CLO_AA0569AA	Assembled	32	21030	4066950	Clostridioides difficile;100.0%	365	26435	3.32
CLO_AA0605AA_AS	27	08-00267	ERR928239;ILLUMINA;Paired;164;ERX1007510,ERR928241;ILLUMINA;Paired;164;ERX1007512,ERR928246;ILLUMINA;Paired;164;ERX1007517,ERR928247;ILLUMINA;Paired;164;ERX1007518,ERR928245;ILLUMINA;Paired;164;ERX1007516,ERR928244;ILLUMINA;Paired;164;ERX1007515,ERR928243;ILLUMINA;Paired;164;ERX1007514,ERR928240;ILLUMINA;Paired;164;ERX1007511,ERR928248;ILLUMINA;Paired;164;ERX1007519,ERR928238;ILLUMINA;Paired;164;…	Human	Human	human; human faeces	2008	2	Europe	Germany						Robert Koch Institute		PRJEB9067	ERP010125	SAMEA3467901	ERS763440	2016-01-07	2015-06-27	CLO_AA0570AA	Assembled	172	89281	4125764	Clostridioides difficile;99.52%	148	5481	3.32
CLO_AA0607AA_AS	27	08-00233	ERR928235;ILLUMINA;Paired;249;ERX1007506,ERR928236;ILLUMINA;Paired;249;ERX1007507,ERR928237;ILLUMINA;Paired;249;ERX1007508	Human	Human	human; human faeces	2008	1	Europe	Germany						Robert Koch Institute		PRJEB9067	ERP010125	SAMEA3467900	ERS763439	2016-01-07	2015-06-27	CLO_AA0571AA	Assembled	26	108478	4084412	Clostridioides difficile;100.0%	94	6879	3.32
CLO_AA0609AA_AS	27	08-00201	ERR928233;ILLUMINA;Paired;182;ERX1007504,ERR928232;ILLUMINA;Paired;182;ERX1007503,ERR928234;ILLUMINA;Paired;182;ERX1007505	Human	Human	human; human faeces	2008	1	Europe	Germany						Robert Koch Institute		PRJEB9067	ERP010125	SAMEA3467899	ERS763438	2016-01-07	2015-06-27	CLO_AA0572AA	Assembled	68	50081	4080645	Clostridioides difficile;100.0%	158	6511	3.32
CLO_AA0614AA_AS	27	08-00070	ERR928231;ILLUMINA;Paired;291;ERX1007502,ERR928230;ILLUMINA;Paired;291;ERX1007501	Human	Human	human; human faeces	2007	11	Europe	Germany						Robert Koch Institute		PRJEB9067	ERP010125	SAMEA3467898	ERS763437	2016-01-07	2015-06-27	CLO_AA0573AA	Assembled	30	142076	4099623	Clostridioides difficile;98.0%	50	3349	3.32
CLO_AA1010AA_AS	27	07-00080	ERR928223;ILLUMINA;Paired;81;ERX1007494,ERR928226;ILLUMINA;Paired;308;ERX1007497,ERR928222;ILLUMINA;Paired;81;ERX1007493,ERR928221;ILLUMINA;Paired;81;ERX1007492,ERR928220;ILLUMINA;Paired;81;ERX1007491,ERR928224;ILLUMINA;Paired;81;ERX1007495,ERR928225;ILLUMINA;Paired;308;ERX1007496	Human	Human	human; human faeces	2007	3	Europe	Germany						Robert Koch Institute		PRJEB9067	ERP010125	SAMEA3467896	ERS763435	2016-01-07	2015-06-27	CLO_AA0575AA	Assembled	194	32775	4088412	Clostridioides difficile;100.0%	223	12124	3.41
CLO_AA1742AA_AS	27	8352	ERR1256644;ILLUMINA;Paired;500;ERX1328251				2007		North America	United States						Monash University		PRJEB12715	ERP014226	SAMEA3871169	ERS1058303	2016-07-27	2016-04-12	CLO_AA0721AA	Assembled	41	141354	4075551	Clostridioides difficile;100.0%	92	11920	3.51
CLO_AA4524AA_AS	27	Liv11	ERR108211;ILLUMINA;Paired;248;ERX085645	Human	Human	Homo Sapien; Faeces	2008		Europe	United Kingdom						Wellcome Trust Sanger Institute		PRJEB2958	ERP001343	SAMEA1318048	ERS124194	2016-07-29	2012-04-27	CLO_AA3496AA	Assembled	58	77697	4100704	Clostridioides difficile;100.0%	123	7424	3.51
CLO_AA4528AA_AS	27	Liv16-sc-2012-04-03T15:45:41Z-9238	ERR108215;ILLUMINA;Paired;248;ERX085649													Wellcome Trust Sanger Institute		PRJEB2958	ERP001343	SAMEA1318029	ERS124201	2016-07-29	2012-04-27	CLO_AA3492AA	Assembled	43	40023	4053118	Clostridioides difficile;100.0%	196	12336	3.51
CLO_AA4530AA_AS	27	Liv14	ERR108217;ILLUMINA;Paired;248;ERX085651	Human	Human	Homo Sapien; Faeces	2009		Europe	United Kingdom						Wellcome Trust Sanger Institute		PRJEB2958	ERP001343	SAMEA1318050	ERS124199	2016-07-29	2012-04-27	CLO_AA3490AA	Assembled	41	32712	4033523	Clostridioides difficile;100.0%	238	14516	3.51
CLO_AA4531AA_AS	27	Liv13	ERR108218;ILLUMINA;Paired;248;ERX085652	Human	Human	Homo Sapien; Faeces	2009		Europe	United Kingdom						Wellcome Trust Sanger Institute		PRJEB2958	ERP001343	SAMEA1318041	ERS124198	2016-07-29	2012-04-27	CLO_AA3489AA	Assembled	53	80738	4090172	Clostridioides difficile;100.0%	134	9192	3.51
CLO_AA4534AA_AS	27	Liv12	ERR108221;ILLUMINA;Paired;248;ERX085655	Human	Human	Homo Sapien; Faeces	2009		Europe	United Kingdom						Wellcome Trust Sanger Institute		PRJEB2958	ERP001343	SAMEA1318038	ERS124195	2016-07-29	2012-04-27	CLO_AA3486AA	Assembled	43	44655	4042208	Clostridioides difficile;100.0%	189	12111	3.51
CLO_AA4536AA_AS	27	Liv1	ERR108223;ILLUMINA;Paired;243;ERX085657	Human	Human	Homo Sapien; Faeces	2008		Europe	United Kingdom						Wellcome Trust Sanger Institute		PRJEB2958	ERP001343	SAMEA1318031	ERS124182	2016-07-29	2012-04-27	CLO_AA3484AA	Assembled	43	38619	4068403	Clostridioides difficile;100.0%	221	16500	3.51
CLO_AA4539AA_AS	27	Liv7	ERR108226;ILLUMINA;Paired;243;ERX085660	Human	Human	Homo Sapien; Faeces	2009		Europe	United Kingdom						Wellcome Trust Sanger Institute		PRJEB2958	ERP001343	SAMEA1318049	ERS124190	2016-07-29	2012-04-27	CLO_AA3481AA	Assembled	42	96986	4085716	Clostridioides difficile;100.0%	101	8331	3.51
CLO_AA4542AA_AS	27	Liv4	ERR108229;ILLUMINA;Paired;243;ERX085663	Human	Human	Homo Sapien; Faeces	2009		Europe	United Kingdom						Wellcome Trust Sanger Institute		PRJEB2958	ERP001343	SAMEA1318032	ERS124187	2016-07-29	2012-04-27	CLO_AA3478AA	Assembled	43	48452	4051612	Clostridioides difficile;100.0%	158	10479	3.51
CLO_AA4543AA_AS	27	Liv3	ERR108230;ILLUMINA;Paired;243;ERX085664	Human	Human	Homo Sapien; Faeces	2009		Europe	United Kingdom						Wellcome Trust Sanger Institute		PRJEB2958	ERP001343	SAMEA1318034	ERS124186	2016-07-29	2012-04-27	CLO_AA3477AA	Assembled	42	28903	4021470	Clostridioides difficile;100.0%	268	18246	3.51
CLO_AA4546AA_AS	27	Liv2	ERR108233;ILLUMINA;Paired;243;ERX085667	Human	Human	Homo Sapien; Faeces	2009		Europe	United Kingdom						Wellcome Trust Sanger Institute		PRJEB2958	ERP001343	SAMEA1318045	ERS124183	2016-07-29	2012-04-27	CLO_AA3474AA	Assembled	34	21259	3859672	Clostridioides difficile;100.0%	330	29907	3.51
CLO_AA4552AA_AS	27	C00000090	ERR126246;ILLUMINA;Paired;200;ERX102395	Human	Human		2007		Europe	United Kingdom			Oxford			University of Oxford	Ox160	ERP001417	ERP001417	SAMEA1487074	ERS139371	2016-07-29	2012-08-28	CLO_AA3468AA	Assembled	129	125150	4143625	Clostridioides difficile;100.0%	103	4234	3.51
CLO_AA4629AA_AS	27	R20291	GCF_000027105;Chromosome;;;						Europe	United Kingdom						European Bioinformatics Institute		PRJNA40921		SAMEA3138243	ERS610178	2016-08-04	2009-10-01	CLO_AA4162AA	Assembled	1	4191339	4191339		1	200	NaN
CLO_AA6722AA_AS	27	27	ERR028732;ILLUMINA;Paired;267;ERX010103	Human	Human	Homo Sapien; Faeces			Europe	United Kingdom						Wellcome Trust Sanger Institute		PRJEB2207	ERP000262	SAMEA747739	ERS012897	2016-07-29	2011-03-18	CLO_AA3415AA	Assembled	62	141399	4107549	Clostridioides difficile;100.0%	72	3095	3.51
CLO_AA6723AA_AS	27	27	ERR028731;ILLUMINA;Paired;267;ERX010103	Human	Human	Homo Sapien; Faeces			Europe	United Kingdom						Wellcome Trust Sanger Institute		PRJEB2207	ERP000262	SAMEA747740	ERS012896	2016-07-29	2011-03-18	CLO_AA3414AA	Assembled	111	147409	4113174	Clostridioides difficile;100.0%	70	2742	3.51
CLO_AA6724AA_AS	27	27	ERR028730;ILLUMINA;Paired;267;ERX010103	Human	Human	Homo Sapien; Faeces			Europe	United Kingdom						Wellcome Trust Sanger Institute		PRJEB2207	ERP000262	SAMEA747737	ERS012895	2016-07-29	2011-03-18	CLO_AA3413AA	Assembled	107	147083	4112063	Clostridioides difficile;100.0%	65	2485	3.51
CLO_AA6725AA_AS	27	27	ERR028729;ILLUMINA;Paired;267;ERX010103	Human	Human	Homo Sapien; Faeces			Europe	United Kingdom						Wellcome Trust Sanger Institute		PRJEB2207	ERP000262	SAMEA747738	ERS012894	2016-07-29	2011-03-18	CLO_AA3412AA	Assembled	101	24280	4083731	Clostridioides difficile;100.0%	317	28331	3.51
CLO_AA6726AA_AS	27	27	ERR028728;ILLUMINA;Paired;267;ERX010103	Human	Human	Homo Sapien; Faeces			Europe	United Kingdom						Wellcome Trust Sanger Institute		PRJEB2207	ERP000262	SAMEA747743	ERS012893	2016-07-29	2011-03-18	CLO_AA3411AA	Assembled	115	147052	4112779	Clostridioides difficile;100.0%	68	2164	3.51
CLO_AA6727AA_AS	27	27	ERR028727;ILLUMINA;Paired;267;ERX010103	Human	Human	Homo Sapien; Faeces			Europe	United Kingdom						Wellcome Trust Sanger Institute		PRJEB2207	ERP000262	SAMEA747744	ERS012892	2016-07-29	2011-03-18	CLO_AA3410AA	Assembled	123	147409	4114253	Clostridioides difficile;100.0%	70	2551	3.51
CLO_AA6728AA_AS	27	27	ERR028726;ILLUMINA;Paired;267;ERX010103	Human	Human	Homo Sapien; Faeces			Europe	United Kingdom						Wellcome Trust Sanger Institute		PRJEB2207	ERP000262	SAMEA747741	ERS012891	2016-07-29	2011-03-18	CLO_AA3409AA	Assembled	98	141666	4115695	Clostridioides difficile;100.0%	71	4036	3.51
CLO_AA6729AA_AS	27	27	ERR028725;ILLUMINA;Paired;267;ERX010103	Human	Human	Homo Sapien; Faeces			Europe	United Kingdom						Wellcome Trust Sanger Institute		PRJEB2207	ERP000262	SAMEA747742	ERS012890	2016-07-29	2011-03-18	CLO_AA3408AA	Assembled	109	134582	4112722	Clostridioides difficile;100.0%	72	2833	3.51
CLO_AA6730AA_AS	27	27	ERR028724;ILLUMINA;Paired;267;ERX010103	Human	Human	Homo Sapien; Faeces			Europe	United Kingdom						Wellcome Trust Sanger Institute		PRJEB2207	ERP000262	SAMEA747692	ERS012900	2016-07-29	2011-03-18	CLO_AA3407AA	Assembled	130	112932	4114636	Clostridioides difficile;100.0%	81	4867	3.51
CLO_AA6732AA_AS	27	27	ERR028722;ILLUMINA;Paired;267;ERX010103	Human	Human	Homo Sapien; Faeces			Europe	United Kingdom						Wellcome Trust Sanger Institute		PRJEB2207	ERP000262	SAMEA747750	ERS012898	2016-07-29	2011-03-18	CLO_AA3405AA	Assembled	107	141925	4113739	Clostridioides difficile;100.0%	69	2907	3.51
CLO_AA6733AA_AS	27	27	ERR028721;ILLUMINA;Paired;267;ERX010103	Human	Human	Homo Sapien; Faeces			Europe	United Kingdom						Wellcome Trust Sanger Institute		PRJEB2207	ERP000262	SAMEA747615	ERS012889	2016-07-29	2011-03-18	CLO_AA3404AA	Assembled	83	141617	4115620	Clostridioides difficile;100.0%	76	3817	3.51
CLO_AA6734AA_AS	27	27	ERR025354;ILLUMINA;Paired;273;ERX009751													Wellcome Trust Sanger Institute		PRJEB2207	ERP000262	SAMEA747759	ERS012945	2016-07-29	2011-03-18	CLO_AA3403AA	Assembled	100	141925	4112933	Clostridioides difficile;100.0%	67	2550	3.51
CLO_AA6735AA_AS	27	Bel028	ERR025353;ILLUMINA;Paired;273;ERX009751	Human	Human	ND	2009		Europe	United Kingdom						Wellcome Trust Sanger Institute		PRJEB2207	ERP000262	SAMEA747760	ERS012944	2016-07-29	2011-03-18	CLO_AA3402AA	Assembled	134	147073	4113287	Clostridioides difficile;100.0%	74	2589	3.51
CLO_AA6736AA_AS	27	27	ERR025352;ILLUMINA;Paired;273;ERX009751													Wellcome Trust Sanger Institute		PRJEB2207	ERP000262	SAMEA747753	ERS012943	2016-07-29	2011-03-18	CLO_AA3401AA	Assembled	87	150819	4117538	Clostridioides difficile;100.0%	64	3325	3.51
CLO_AA6737AA_AS	27	27	ERR025351;ILLUMINA;Paired;273;ERX009751													Wellcome Trust Sanger Institute		PRJEB2207	ERP000262	SAMEA747754	ERS012942	2016-07-29	2011-03-18	CLO_AA3400AA	Assembled	75	26197	4089453	Clostridioides difficile;100.0%	301	29450	3.51
CLO_AA6740AA_AS	27	27	ERR025348;ILLUMINA;Paired;273;ERX009751													Wellcome Trust Sanger Institute		PRJEB2207	ERP000262	SAMEA747669	ERS012939	2016-07-29	2011-03-18	CLO_AA3397AA	Assembled	85	141919	4113843	Clostridioides difficile;100.0%	67	2474	3.51
CLO_AA6741AA_AS	27	27	ERR025347;ILLUMINA;Paired;273;ERX009751													Wellcome Trust Sanger Institute		PRJEB2207	ERP000262	SAMEA747666	ERS012938	2016-07-29	2011-03-18	CLO_AA3396AA	Assembled	96	141741	4114107	Clostridioides difficile;100.0%	65	2855	3.51
CLO_AA6742AA_AS	27	Bel032	ERR025346;ILLUMINA;Paired;273;ERX009751	Human	Human	ND	2009		Europe	United Kingdom						Wellcome Trust Sanger Institute		PRJEB2207	ERP000262	SAMEA747762	ERS012948	2016-07-29	2011-03-18	CLO_AA3395AA	Assembled	83	134582	4106911	Clostridioides difficile;100.0%	79	4428	3.51
CLO_AA6743AA_AS	27	27	ERR025345;ILLUMINA;Paired;273;ERX009751													Wellcome Trust Sanger Institute		PRJEB2207	ERP000262	SAMEA747757	ERS012947	2016-07-29	2011-03-18	CLO_AA3394AA	Assembled	90	150819	4117713	Clostridioides difficile;100.0%	66	2323	3.51
CLO_AA6744AA_AS	27	27	ERR025344;ILLUMINA;Paired;273;ERX009751													Wellcome Trust Sanger Institute		PRJEB2207	ERP000262	SAMEA747758	ERS012946	2016-07-29	2011-03-18	CLO_AA3393AA	Assembled	58	141376	4108391	Clostridioides difficile;100.0%	68	3742	3.51
CLO_AA6745AA_AS	27	Sin003	ERR025343;ILLUMINA;Paired;273;ERX009751	Human	Human	ND	2009		Asia	Singapore						Wellcome Trust Sanger Institute		PRJEB2207	ERP000262	SAMEA747659	ERS012937	2016-07-29	2011-03-18	CLO_AA3392AA	Assembled	100	142085	4103924	Clostridioides difficile;100.0%	68	2579	3.51
CLO_AA6746AA_AS	27	27	ERR026376;ILLUMINA;Paired;274;ERX009845	Human	Human	Homo Sapien; Faeces			Europe	United Kingdom						Wellcome Trust Sanger Institute		PRJEB2207	ERP000262	SAMEA747609	ERS012885	2016-07-29	2011-03-18	CLO_AA3391AA	Assembled	69	147168	4112338	Clostridioides difficile;100.0%	70	3760	3.51
CLO_AA6747AA_AS	27	27	ERR026375;ILLUMINA;Paired;274;ERX009845	Human	Human	Homo Sapien; Faeces			Europe	United Kingdom						Wellcome Trust Sanger Institute		PRJEB2207	ERP000262	SAMEA747608	ERS012884	2016-07-29	2011-03-18	CLO_AA3390AA	Assembled	99	147271	4153352	Clostridioides difficile;98.44%	63	2256	3.51
CLO_AA6748AA_AS	27	Liv059	ERR026374;ILLUMINA;Paired;274;ERX009845	Human	Human	Homo Sapien; Faeces	2008		Europe	United Kingdom						Wellcome Trust Sanger Institute		PRJEB2207	ERP000262	SAMEA747611	ERS012883	2016-07-29	2011-03-18	CLO_AA3389AA	Assembled	46	108131	4204288	Clostridioides difficile;100.0%	92	6739	3.51
CLO_AA6750AA_AS	27	27	ERR026372;ILLUMINA;Paired;274;ERX009845	Human	Human	Homo Sapien; Faeces			Europe	United Kingdom						Wellcome Trust Sanger Institute		PRJEB2207	ERP000262	SAMEA747613	ERS012881	2016-07-29	2011-03-18	CLO_AA3387AA	Assembled	74	147504	4115586	Clostridioides difficile;100.0%	69	2990	3.51
CLO_AA6751AA_AS	27	27	ERR026371;ILLUMINA;Paired;274;ERX009845	Human	Human	Homo Sapien; Faeces			Europe	United Kingdom						Wellcome Trust Sanger Institute		PRJEB2207	ERP000262	SAMEA747612	ERS012880	2016-07-29	2011-03-18	CLO_AA3386AA	Assembled	72	147020	4111471	Clostridioides difficile;100.0%	72	3652	3.51
CLO_AA6752AA_AS	27	27	ERR026370;ILLUMINA;Paired;274;ERX009845	Human	Human	Homo Sapien; Faeces			Europe	United Kingdom						Wellcome Trust Sanger Institute		PRJEB2207	ERP000262	SAMEA747735	ERS012879	2016-07-29	2011-03-18	CLO_AA3385AA	Assembled	112	147241	4114934	Clostridioides difficile;100.0%	72	2177	3.51
CLO_AA6753AA_AS	27	27	ERR026369;ILLUMINA;Paired;274;ERX009845	Human	Human	Homo Sapien; Faeces			Europe	United Kingdom						Wellcome Trust Sanger Institute		PRJEB2207	ERP000262	SAMEA747736	ERS012878	2016-07-29	2011-03-18	CLO_AA3384AA	Assembled	89	147139	4113342	Clostridioides difficile;100.0%	67	2624	3.51
CLO_AA6754AA_AS	27	27	ERR026368;ILLUMINA;Paired;274;ERX009845	Human	Human	Homo Sapien; Faeces			Europe	United Kingdom						Wellcome Trust Sanger Institute		PRJEB2207	ERP000262	SAMEA747614	ERS012888	2016-07-29	2011-03-18	CLO_AA3383AA	Assembled	64	63975	4099787	Clostridioides difficile;100.0%	129	13740	3.51
CLO_AA6755AA_AS	27	27	ERR026367;ILLUMINA;Paired;274;ERX009845	Human	Human	Homo Sapien; Faeces			Europe	United Kingdom						Wellcome Trust Sanger Institute		PRJEB2207	ERP000262	SAMEA747607	ERS012887	2016-07-29	2011-03-18	CLO_AA3382AA	Assembled	113	147023	4114208	Clostridioides difficile;100.0%	65	2572	3.51
CLO_AA6756AA_AS	27	27	ERR026366;ILLUMINA;Paired;274;ERX009845	Human	Human	Homo Sapien; Faeces			Europe	United Kingdom						Wellcome Trust Sanger Institute		PRJEB2207	ERP000262	SAMEA747606	ERS012886	2016-07-29	2011-03-18	CLO_AA3381AA	Assembled	90	147073	4115277	Clostridioides difficile;100.0%	69	2091	3.51
CLO_AA6757AA_AS	27	27	ERR026365;ILLUMINA;Paired;274;ERX009845	Human	Human	Homo Sapien; Faeces			Europe	United Kingdom						Wellcome Trust Sanger Institute		PRJEB2207	ERP000262	SAMEA747727	ERS012877	2016-07-29	2011-03-18	CLO_AA3380AA	Assembled	75	141503	4112955	Clostridioides difficile;100.0%	72	2930	3.51
CLO_AA6758AA_AS	27	27	ERR026389;ILLUMINA;Paired;266;ERX009846	Human	Human	Homo Sapien; Faeces			Europe	United Kingdom						Wellcome Trust Sanger Institute		PRJEB2207	ERP000262	SAMEA747693	ERS012909	2016-07-29	2011-03-18	CLO_AA3379AA	Assembled	136	142244	4115570	Clostridioides difficile;100.0%	71	1772	3.51
CLO_AA6759AA_AS	27	27	ERR026388;ILLUMINA;Paired;266;ERX009846	Human	Human	Homo Sapien; Faeces			Europe	United Kingdom						Wellcome Trust Sanger Institute		PRJEB2207	ERP000262	SAMEA747694	ERS012908	2016-07-29	2011-03-18	CLO_AA3378AA	Assembled	99	147241	4115401	Clostridioides difficile;100.0%	72	2459	3.51
CLO_AA6760AA_AS	27	27	ERR026387;ILLUMINA;Paired;266;ERX009846	Human	Human	Homo Sapien; Faeces			Europe	United Kingdom						Wellcome Trust Sanger Institute		PRJEB2207	ERP000262	SAMEA747683	ERS012907	2016-07-29	2011-03-18	CLO_AA3377AA	Assembled	106	146920	4114899	Clostridioides difficile;100.0%	72	3311	3.51
CLO_AA6761AA_AS	27	27	ERR026386;ILLUMINA;Paired;266;ERX009846	Human	Human	Homo Sapien; Faeces			Europe	United Kingdom						Wellcome Trust Sanger Institute		PRJEB2207	ERP000262	SAMEA747684	ERS012906	2016-07-29	2011-03-18	CLO_AA3376AA	Assembled	69	28609	4084985	Clostridioides difficile;100.0%	280	29570	3.51
CLO_AA6763AA_AS	27	27	ERR026384;ILLUMINA;Paired;266;ERX009846	Human	Human	Homo Sapien; Faeces			Europe	United Kingdom						Wellcome Trust Sanger Institute		PRJEB2207	ERP000262	SAMEA747687	ERS012904	2016-07-29	2011-03-18	CLO_AA3374AA	Assembled	85	150819	4115552	Clostridioides difficile;100.0%	75	2370	3.51
CLO_AA6764AA_AS	27	27	ERR026383;ILLUMINA;Paired;266;ERX009846	Human	Human	Homo Sapien; Faeces			Europe	United Kingdom						Wellcome Trust Sanger Institute		PRJEB2207	ERP000262	SAMEA747688	ERS012903	2016-07-29	2011-03-18	CLO_AA3373AA	Assembled	70	141368	4113930	Clostridioides difficile;100.0%	68	3793	3.51
CLO_AA6765AA_AS	27	27	ERR026382;ILLUMINA;Paired;266;ERX009846	Human	Human	Homo Sapien; Faeces			Europe	United Kingdom						Wellcome Trust Sanger Institute		PRJEB2207	ERP000262	SAMEA747690	ERS012902	2016-07-29	2011-03-18	CLO_AA3372AA	Assembled	147	147409	4114927	Clostridioides difficile;100.0%	70	2138	3.51
CLO_AA6766AA_AS	27	27	ERR026381;ILLUMINA;Paired;266;ERX009846	Human	Human	Homo Sapien; Faeces			Europe	United Kingdom						Wellcome Trust Sanger Institute		PRJEB2207	ERP000262	SAMEA747699	ERS012912	2016-07-29	2011-03-18	CLO_AA3371AA	Assembled	112	134582	4113860	Clostridioides difficile;100.0%	75	4197	3.51
CLO_AA6767AA_AS	27	27	ERR026380;ILLUMINA;Paired;266;ERX009846	Human	Human	Homo Sapien; Faeces			Europe	United Kingdom						Wellcome Trust Sanger Institute		PRJEB2207	ERP000262	SAMEA747698	ERS012911	2016-07-29	2011-03-18	CLO_AA3370AA	Assembled	90	147093	4113439	Clostridioides difficile;100.0%	68	2371	3.51
CLO_AA6768AA_AS	27	27	ERR026379;ILLUMINA;Paired;266;ERX009846	Human	Human	Homo Sapien; Faeces			Europe	United Kingdom						Wellcome Trust Sanger Institute		PRJEB2207	ERP000262	SAMEA747697	ERS012910	2016-07-29	2011-03-18	CLO_AA3369AA	Assembled	74	142016	4115919	Clostridioides difficile;100.0%	71	3159	3.51
CLO_AA6769AA_AS	27	27	ERR026378;ILLUMINA;Paired;266;ERX009846	Human	Human	Homo Sapien; Faeces			Europe	United Kingdom						Wellcome Trust Sanger Institute		PRJEB2207	ERP000262	SAMEA747691	ERS012901	2016-07-29	2011-03-18	CLO_AA3368AA	Assembled	270	147241	4112001	Clostridioides difficile;100.0%	69	2274	3.51
CLO_AA6770AA_AS	27	27	ERR026415;ILLUMINA;Paired;271;ERX009847	Human	Human	Homo Sapien; Faeces			Europe	United Kingdom						Wellcome Trust Sanger Institute		PRJEB2207	ERP000262	SAMEA747650	ERS012933	2016-07-29	2011-03-18	CLO_AA3367AA	Assembled	93	147205	4115853	Clostridioides difficile;100.0%	63	2536	3.51
CLO_AA6771AA_AS	27	27	ERR026414;ILLUMINA;Paired;271;ERX009847	Human	Human	Homo Sapien; Faeces			Europe	United Kingdom						Wellcome Trust Sanger Institute		PRJEB2207	ERP000262	SAMEA747649	ERS012932	2016-07-29	2011-03-18	CLO_AA3366AA	Assembled	91	150819	4115860	Clostridioides difficile;100.0%	63	3345	3.51
CLO_AA6772AA_AS	27	27	ERR026413;ILLUMINA;Paired;271;ERX009847	Human	Human	Homo Sapien; Faeces			Europe	United Kingdom						Wellcome Trust Sanger Institute		PRJEB2207	ERP000262	SAMEA747654	ERS012931	2016-07-29	2011-03-18	CLO_AA3365AA	Assembled	96	147251	4116747	Clostridioides difficile;100.0%	66	3001	3.51
CLO_AA6773AA_AS	27	27	ERR026412;ILLUMINA;Paired;271;ERX009847	Human	Human	Homo Sapien; Faeces			Europe	United Kingdom						Wellcome Trust Sanger Institute		PRJEB2207	ERP000262	SAMEA747652	ERS012930	2016-07-29	2011-03-18	CLO_AA3364AA	Assembled	61	30875	4087961	Clostridioides difficile;100.0%	247	24012	3.51
CLO_AA6774AA_AS	27	27	ERR026411;ILLUMINA;Paired;271;ERX009847	Human	Human	Homo Sapien; Faeces			Europe	United Kingdom						Wellcome Trust Sanger Institute		PRJEB2207	ERP000262	SAMEA747634	ERS012929	2016-07-29	2011-03-18	CLO_AA3363AA	Assembled	68	146920	4115881	Clostridioides difficile;100.0%	71	2980	3.51
CLO_AA6775AA_AS	27	27	ERR026410;ILLUMINA;Paired;271;ERX009847	Human	Human	Homo Sapien; Faeces			Europe	United Kingdom						Wellcome Trust Sanger Institute		PRJEB2207	ERP000262	SAMEA747635	ERS012928	2016-07-29	2011-03-18	CLO_AA3362AA	Assembled	96	141666	4111856	Clostridioides difficile;100.0%	69	2502	3.51
CLO_AA6776AA_AS	27	27	ERR026409;ILLUMINA;Paired;271;ERX009847	Human	Human	Homo Sapien; Faeces			Europe	United Kingdom						Wellcome Trust Sanger Institute		PRJEB2207	ERP000262	SAMEA747632	ERS012927	2016-07-29	2011-03-18	CLO_AA3361AA	Assembled	66	147073	4112589	Clostridioides difficile;100.0%	67	2800	3.51
CLO_AA6777AA_AS	27	Liv100	ERR026408;ILLUMINA;Paired;271;ERX009847	Human	Human	Homo Sapien; Faeces	2010		Europe	United Kingdom						Wellcome Trust Sanger Institute		PRJEB2207	ERP000262	SAMEA747633	ERS012926	2016-07-29	2011-03-18	CLO_AA3360AA	Assembled	73	150819	4114215	Clostridioides difficile;100.0%	68	2914	3.51
CLO_AA6778AA_AS	27	Sin002	ERR026407;ILLUMINA;Paired;271;ERX009847	Human	Human	ND	2009		Asia	Singapore						Wellcome Trust Sanger Institute		PRJEB2207	ERP000262	SAMEA747656	ERS012936	2016-07-29	2011-03-18	CLO_AA3359AA	Assembled	77	94537	4060097	Clostridioides difficile;100.0%	108	9541	3.51
CLO_AA6779AA_AS	27	Sin001	ERR026406;ILLUMINA;Paired;271;ERX009847	Human	Human	ND	2008		Asia	Singapore						Wellcome Trust Sanger Institute		PRJEB2207	ERP000262	SAMEA747664	ERS012935	2016-07-29	2011-03-18	CLO_AA3358AA	Assembled	78	129062	4100936	Clostridioides difficile;100.0%	73	2549	3.51
CLO_AA6780AA_AS	27	27	ERR026405;ILLUMINA;Paired;271;ERX009847	Human	Human	Homo Sapien; Faeces			Europe	United Kingdom						Wellcome Trust Sanger Institute		PRJEB2207	ERP000262	SAMEA747661	ERS012934	2016-07-29	2011-03-18	CLO_AA3357AA	Assembled	75	150819	4115785	Clostridioides difficile;100.0%	69	3908	3.51
CLO_AA6781AA_AS	27	27	ERR026404;ILLUMINA;Paired;271;ERX009847													Wellcome Trust Sanger Institute		PRJEB2207	ERP000262	SAMEA747630	ERS012925	2016-07-29	2011-03-18	CLO_AA3356AA	Assembled	100	150819	4115108	Clostridioides difficile;100.0%	61	3466	3.51
CLO_AA6783AA_AS	27	ham007	ERR026427;ILLUMINA;Paired;286;ERX009848	Human	Human	ND	2007		Europe	United Kingdom						Wellcome Trust Sanger Institute		PRJEB2207	ERP000262	SAMEA747618	ERS012956	2016-07-29	2011-03-18	CLO_AA3354AA	Assembled	143	147073	4112372	Clostridioides difficile;100.0%	67	1950	3.51
CLO_AA6784AA_AS	27	ham006	ERR026426;ILLUMINA;Paired;286;ERX009848	Human	Human	ND	2007		Europe	United Kingdom						Wellcome Trust Sanger Institute		PRJEB2207	ERP000262	SAMEA747617	ERS012955	2016-07-29	2011-03-18	CLO_AA3353AA	Assembled	66	128940	4111344	Clostridioides difficile;100.0%	78	3397	3.51
CLO_AA6786AA_AS	27	27	ERR026424;ILLUMINA;Paired;286;ERX009848													Wellcome Trust Sanger Institute		PRJEB2207	ERP000262	SAMEA747623	ERS012953	2016-07-29	2011-03-18	CLO_AA3351AA	Assembled	62	147139	4120725	Clostridioides difficile;100.0%	77	2756	3.51
CLO_AA6787AA_AS	27	27	ERR026423;ILLUMINA;Paired;286;ERX009848													Wellcome Trust Sanger Institute		PRJEB2207	ERP000262	SAMEA747622	ERS012952	2016-07-29	2011-03-18	CLO_AA3350AA	Assembled	65	141092	4105324	Clostridioides difficile;100.0%	74	3275	3.51
CLO_AA6788AA_AS	27	27	ERR026422;ILLUMINA;Paired;286;ERX009848													Wellcome Trust Sanger Institute		PRJEB2207	ERP000262	SAMEA747621	ERS012951	2016-07-29	2011-03-18	CLO_AA3349AA	Assembled	104	141899	4113105	Clostridioides difficile;100.0%	72	3004	3.51
CLO_AA6789AA_AS	27	ham001	ERR026421;ILLUMINA;Paired;286;ERX009848	Human	Human	ND	2006		Europe	United Kingdom						Wellcome Trust Sanger Institute		PRJEB2207	ERP000262	SAMEA747620	ERS012950	2016-07-29	2011-03-18	CLO_AA3348AA	Assembled	95	149928	4112060	Clostridioides difficile;100.0%	63	2226	3.51
CLO_AA6790AA_AS	27	ham011	ERR026420;ILLUMINA;Paired;286;ERX009848	Human	Human	ND	2008		Europe	United Kingdom						Wellcome Trust Sanger Institute		PRJEB2207	ERP000262	SAMEA747714	ERS012960	2016-07-29	2011-03-18	CLO_AA3347AA	Assembled	84	94360	4087231	Clostridioides difficile;100.0%	97	7022	3.51
CLO_AA6792AA_AS	27	ham009	ERR026418;ILLUMINA;Paired;286;ERX009848	Human	Human	ND	2009		Europe	United Kingdom						Wellcome Trust Sanger Institute		PRJEB2207	ERP000262	SAMEA747624	ERS012958	2016-07-29	2011-03-18	CLO_AA3345AA	Assembled	95	141616	4160518	Clostridioides difficile;99.46%	69	3170	3.51
CLO_AA6793AA_AS	27	Bel033	ERR026417;ILLUMINA;Paired;286;ERX009848	Human	Human	ND	2010		Europe	United Kingdom						Wellcome Trust Sanger Institute		PRJEB2207	ERP000262	SAMEA747761	ERS012949	2016-07-29	2011-03-18	CLO_AA3344AA	Assembled	97	150819	4108131	Clostridioides difficile;100.0%	63	2237	3.51
CLO_AA6795AA_AS	27	27	ERR026401;ILLUMINA;Paired;273;ERX009849	Human	Human	Homo Sapien; Faeces			Europe	United Kingdom						Wellcome Trust Sanger Institute		PRJEB2207	ERP000262	SAMEA747627	ERS012920	2016-07-29	2011-03-18	CLO_AA3342AA	Assembled	195	142298	4117133	Clostridioides difficile;100.0%	68	2912	3.51
CLO_AA6796AA_AS	27	27	ERR026400;ILLUMINA;Paired;273;ERX009849	Human	Human	Homo Sapien; Faeces			Europe	United Kingdom						Wellcome Trust Sanger Institute		PRJEB2207	ERP000262	SAMEA747696	ERS012919	2016-07-29	2011-03-18	CLO_AA3341AA	Assembled	103	146947	4113007	Clostridioides difficile;100.0%	71	2754	3.51
CLO_AA6797AA_AS	27	27	ERR026399;ILLUMINA;Paired;273;ERX009849	Human	Human	Homo Sapien; Faeces			Europe	United Kingdom						Wellcome Trust Sanger Institute		PRJEB2207	ERP000262	SAMEA747695	ERS012918	2016-07-29	2011-03-18	CLO_AA3340AA	Assembled	71	24677	4080049	Clostridioides difficile;100.0%	314	30550	3.51
CLO_AA6798AA_AS	27	27	ERR026398;ILLUMINA;Paired;273;ERX009849	Human	Human	Homo Sapien; Faeces			Europe	United Kingdom						Wellcome Trust Sanger Institute		PRJEB2207	ERP000262	SAMEA747704	ERS012917	2016-07-29	2011-03-18	CLO_AA3339AA	Assembled	79	147027	4114602	Clostridioides difficile;100.0%	70	2826	3.51
CLO_AA6799AA_AS	27	27	ERR026397;ILLUMINA;Paired;273;ERX009849	Human	Human	Homo Sapien; Faeces			Europe	United Kingdom						Wellcome Trust Sanger Institute		PRJEB2207	ERP000262	SAMEA747703	ERS012916	2016-07-29	2011-03-18	CLO_AA3338AA	Assembled	102	147083	4116635	Clostridioides difficile;100.0%	71	3317	3.51
CLO_AA6800AA_AS	27	27	ERR026396;ILLUMINA;Paired;273;ERX009849	Human	Human	Homo Sapien; Faeces			Europe	United Kingdom						Wellcome Trust Sanger Institute		PRJEB2207	ERP000262	SAMEA747702	ERS012915	2016-07-29	2011-03-18	CLO_AA3337AA	Assembled	98	142560	4114995	Clostridioides difficile;100.0%	66	3294	3.51
CLO_AA6801AA_AS	27	27	ERR026395;ILLUMINA;Paired;273;ERX009849	Human	Human	Homo Sapien; Faeces			Europe	United Kingdom						Wellcome Trust Sanger Institute		PRJEB2207	ERP000262	SAMEA747701	ERS012914	2016-07-29	2011-03-18	CLO_AA3336AA	Assembled	95	147270	4111933	Clostridioides difficile;100.0%	69	3015	3.51
CLO_AA6802AA_AS	27	27	ERR026394;ILLUMINA;Paired;273;ERX009849	Human	Human	Homo Sapien; Faeces			Europe	United Kingdom						Wellcome Trust Sanger Institute		PRJEB2207	ERP000262	SAMEA747631	ERS012924	2016-07-29	2011-03-18	CLO_AA3335AA	Assembled	100	129025	4122264	Clostridioides difficile;100.0%	67	3613	3.51
CLO_AA6803AA_AS	27	27	ERR026393;ILLUMINA;Paired;273;ERX009849	Human	Human	Homo Sapien; Faeces			Europe	United Kingdom						Wellcome Trust Sanger Institute		PRJEB2207	ERP000262	SAMEA747628	ERS012923	2016-07-29	2011-03-18	CLO_AA3334AA	Assembled	78	150819	4117087	Clostridioides difficile;100.0%	64	3535	3.51
CLO_AA6804AA_AS	27	27	ERR026392;ILLUMINA;Paired;273;ERX009849	Human	Human	Homo Sapien; Faeces			Europe	United Kingdom						Wellcome Trust Sanger Institute		PRJEB2207	ERP000262	SAMEA747629	ERS012922	2016-07-29	2011-03-18	CLO_AA3333AA	Assembled	89	141793	4113250	Clostridioides difficile;100.0%	69	2936	3.51
CLO_AA6805AA_AS	27	27	ERR026391;ILLUMINA;Paired;273;ERX009849	Human	Human	Homo Sapien; Faeces			Europe	United Kingdom						Wellcome Trust Sanger Institute		PRJEB2207	ERP000262	SAMEA747700	ERS012913	2016-07-29	2011-03-18	CLO_AA3332AA	Assembled	112	147073	4116086	Clostridioides difficile;100.0%	69	3216	3.51
CLO_AA6808AA_AS	27	27	ERR026359;ILLUMINA;Paired;278;ERX009850	Human	Human	Homo Sapien; Faeces			Europe	United Kingdom						Wellcome Trust Sanger Institute		PRJEB2207	ERP000262	SAMEA747706	ERS012869	2016-07-29	2011-03-18	CLO_AA3329AA	Assembled	58	218465	4112185	Clostridioides difficile;100.0%	64	4099	3.51
CLO_AA6809AA_AS	27	27	ERR026358;ILLUMINA;Paired;278;ERX009850	Human	Human	Homo Sapien; Faeces			Europe	United Kingdom						Wellcome Trust Sanger Institute		PRJEB2207	ERP000262	SAMEA747705	ERS012868	2016-07-29	2011-03-18	CLO_AA3328AA	Assembled	66	141456	4108372	Clostridioides difficile;100.0%	67	3060	3.51
CLO_AA6811AA_AS	27	27	ERR026356;ILLUMINA;Paired;278;ERX009850	Human	Human	Homo Sapien; Faeces			Europe	United Kingdom						Wellcome Trust Sanger Institute		PRJEB2207	ERP000262	SAMEA747764	ERS012866	2016-07-29	2011-03-18	CLO_AA3326AA	Assembled	59	144850	4110523	Clostridioides difficile;100.0%	74	3717	3.51
CLO_AA6812AA_AS	27	27	ERR026355;ILLUMINA;Paired;278;ERX009850	Human	Human	Homo Sapien; Faeces			Europe	United Kingdom						Wellcome Trust Sanger Institute		PRJEB2207	ERP000262	SAMEA747728	ERS012876	2016-07-29	2011-03-18	CLO_AA3325AA	Assembled	44	40305	4086007	Clostridioides difficile;100.0%	194	22016	3.51
CLO_AA6813AA_AS	27	27	ERR026354;ILLUMINA;Paired;278;ERX009850	Human	Human	Homo Sapien; Faeces			Europe	United Kingdom						Wellcome Trust Sanger Institute		PRJEB2207	ERP000262	SAMEA747729	ERS012875	2016-07-29	2011-03-18	CLO_AA3324AA	Assembled	52	134577	4107834	Clostridioides difficile;100.0%	70	3332	3.51
CLO_AA6816AA_AS	27	27	ERR026363;ILLUMINA;Paired;278;ERX009850	Human	Human	Homo Sapien; Faeces			Europe	United Kingdom						Wellcome Trust Sanger Institute		PRJEB2207	ERP000262	SAMEA747731	ERS012873	2016-07-29	2011-03-18	CLO_AA3321AA	Assembled	66	141538	4110796	Clostridioides difficile;100.0%	69	3509	3.51
CLO_AA6817AA_AS	27	27	ERR026362;ILLUMINA;Paired;278;ERX009850	Human	Human	Homo Sapien; Faeces			Europe	United Kingdom						Wellcome Trust Sanger Institute		PRJEB2207	ERP000262	SAMEA747732	ERS012872	2016-07-29	2011-03-18	CLO_AA3320AA	Assembled	57	141342	4109788	Clostridioides difficile;100.0%	77	4302	3.51
CLO_AA6818AA_AS	27	Cam020	ERR026880;ILLUMINA;Paired;243;ERX009896	Human	Human	ND	2007		Europe	United Kingdom						Wellcome Trust Sanger Institute		PRJEB2207	ERP000262	SAMEA747644	ERS012981	2016-07-29	2011-03-18	CLO_AA3319AA	Assembled	128	146820	4113921	Clostridioides difficile;100.0%	69	3213	3.51
CLO_AA6819AA_AS	27	Cam019	ERR026879;ILLUMINA;Paired;243;ERX009896	Human	Human	ND	2007		Europe	United Kingdom						Wellcome Trust Sanger Institute		PRJEB2207	ERP000262	SAMEA747645	ERS012980	2016-07-29	2011-03-18	CLO_AA3318AA	Assembled	77	146838	4123951	Clostridioides difficile;100.0%	80	3246	3.51
CLO_AA6820AA_AS	27	27	ERR026878;ILLUMINA;Paired;243;ERX009896													Wellcome Trust Sanger Institute		PRJEB2207	ERP000262	SAMEA747718	ERS012979	2016-07-29	2011-03-18	CLO_AA3317AA	Assembled	14	46427	4066909	Clostridioides difficile;100.0%	166	41931	3.51
CLO_AA6821AA_AS	27	27	ERR026877;ILLUMINA;Paired;243;ERX009896													Wellcome Trust Sanger Institute		PRJEB2207	ERP000262	SAMEA747717	ERS012978	2016-07-29	2011-03-18	CLO_AA3316AA	Assembled	77	27662	4102941	Clostridioides difficile;100.0%	297	22959	3.51
CLO_AA6822AA_AS	27	27	ERR026876;ILLUMINA;Paired;243;ERX009896													Wellcome Trust Sanger Institute		PRJEB2207	ERP000262	SAMEA747720	ERS012977	2016-07-29	2011-03-18	CLO_AA3315AA	Assembled	144	141803	4142022	Clostridioides difficile;100.0%	82	2019	3.51
CLO_AA6823AA_AS	27	27	ERR026875;ILLUMINA;Paired;243;ERX009896													Wellcome Trust Sanger Institute		PRJEB2207	ERP000262	SAMEA747719	ERS012976	2016-07-29	2011-03-18	CLO_AA3314AA	Assembled	148	141999	4127130	Clostridioides difficile;100.0%	76	2505	3.51
CLO_AA6824AA_AS	27	27	ERR026874;ILLUMINA;Paired;243;ERX009896													Wellcome Trust Sanger Institute		PRJEB2207	ERP000262	SAMEA747722	ERS012975	2016-07-29	2011-03-18	CLO_AA3313AA	Assembled	77	141206	4112403	Clostridioides difficile;100.0%	82	3473	3.51
CLO_AA6825AA_AS	27	27	ERR026873;ILLUMINA;Paired;243;ERX009896													Wellcome Trust Sanger Institute		PRJEB2207	ERP000262	SAMEA747721	ERS012974	2016-07-29	2011-03-18	CLO_AA3312AA	Assembled	101	147205	4115948	Clostridioides difficile;100.0%	77	3171	3.51
CLO_AA6826AA_AS	27	27	ERR026872;ILLUMINA;Paired;243;ERX009896													Wellcome Trust Sanger Institute		PRJEB2207	ERP000262	SAMEA747641	ERS012984	2016-07-29	2011-03-18	CLO_AA3311AA	Assembled	93	46668	4114989	Clostridioides difficile;100.0%	193	14176	3.51
CLO_AA6827AA_AS	27	27	ERR026871;ILLUMINA;Paired;243;ERX009896													Wellcome Trust Sanger Institute		PRJEB2207	ERP000262	SAMEA747642	ERS012983	2016-07-29	2011-03-18	CLO_AA3310AA	Assembled	148	147933	4128897	Clostridioides difficile;100.0%	82	3150	3.51
CLO_AA6828AA_AS	27	27	ERR026870;ILLUMINA;Paired;243;ERX009896													Wellcome Trust Sanger Institute		PRJEB2207	ERP000262	SAMEA747643	ERS012982	2016-07-29	2011-03-18	CLO_AA3309AA	Assembled	91	150819	4125310	Clostridioides difficile;100.0%	75	3904	3.51
CLO_AA6829AA_AS	27	27	ERR026869;ILLUMINA;Paired;243;ERX009896													Wellcome Trust Sanger Institute		PRJEB2207	ERP000262	SAMEA747724	ERS012973	2016-07-29	2011-03-18	CLO_AA3308AA	Assembled	136	147073	4117993	Clostridioides difficile;100.0%	78	3135	3.51
CLO_AA6830AA_AS	27	27	ERR026854;ILLUMINA;Paired;243;ERX009897													Wellcome Trust Sanger Institute		PRJEB2207	ERP000262	SAMEA747745	ERS013005	2016-07-29	2011-03-18	CLO_AA3307AA	Assembled	78	147073	4111010	Clostridioides difficile;100.0%	76	3752	3.51
CLO_AA6834AA_AS	27	27	ERR026850;ILLUMINA;Paired;243;ERX009897													Wellcome Trust Sanger Institute		PRJEB2207	ERP000262	SAMEA747682	ERS013001	2016-07-29	2011-03-18	CLO_AA3303AA	Assembled	84	146976	4113021	Clostridioides difficile;100.0%	77	3426	3.51
CLO_AA6835AA_AS	27	27	ERR026849;ILLUMINA;Paired;243;ERX009897													Wellcome Trust Sanger Institute		PRJEB2207	ERP000262	SAMEA747681	ERS013000	2016-07-29	2011-03-18	CLO_AA3302AA	Assembled	79	141420	4114297	Clostridioides difficile;100.0%	72	3373	3.51
CLO_AA6837AA_AS	27	Cam037	ERR026847;ILLUMINA;Paired;243;ERX009897	Human	Human	ND	2010		Europe	United Kingdom						Wellcome Trust Sanger Institute		PRJEB2207	ERP000262	SAMEA747679	ERS012998	2016-07-29	2011-03-18	CLO_AA3300AA	Assembled	100	147337	4116640	Clostridioides difficile;100.0%	79	3454	3.51
CLO_AA6839AA_AS	27	27	ERR026845;ILLUMINA;Paired;243;ERX009897													Wellcome Trust Sanger Institute		PRJEB2207	ERP000262	SAMEA747747	ERS013007	2016-07-29	2011-03-18	CLO_AA3298AA	Assembled	115	146947	4113791	Clostridioides difficile;100.0%	81	3132	3.51
CLO_AA6840AA_AS	27	27	ERR026844;ILLUMINA;Paired;243;ERX009897													Wellcome Trust Sanger Institute		PRJEB2207	ERP000262	SAMEA747748	ERS013006	2016-07-29	2011-03-18	CLO_AA3297AA	Assembled	87	134588	4113339	Clostridioides difficile;100.0%	76	4120	3.51
CLO_AA6842AA_AS	27	Cam032	ERR026867;ILLUMINA;Paired;244;ERX009898	Human	Human	ND	2007		Europe	United Kingdom						Wellcome Trust Sanger Institute		PRJEB2207	ERP000262	SAMEA747674	ERS012993	2016-07-29	2011-03-18	CLO_AA3295AA	Assembled	90	150819	4116151	Clostridioides difficile;100.0%	76	3933	3.51
CLO_AA6843AA_AS	27	27	ERR026866;ILLUMINA;Paired;244;ERX009898													Wellcome Trust Sanger Institute		PRJEB2207	ERP000262	SAMEA747673	ERS012992	2016-07-29	2011-03-18	CLO_AA3294AA	Assembled	312	147073	4116844	Clostridioides difficile;100.0%	75	2991	3.51
CLO_AA6844AA_AS	27	27	ERR026865;ILLUMINA;Paired;244;ERX009898													Wellcome Trust Sanger Institute		PRJEB2207	ERP000262	SAMEA747672	ERS012991	2016-07-29	2011-03-18	CLO_AA3293AA	Assembled	85	147452	4113574	Clostridioides difficile;100.0%	77	3678	3.51
CLO_AA6845AA_AS	27	27	ERR026864;ILLUMINA;Paired;244;ERX009898													Wellcome Trust Sanger Institute		PRJEB2207	ERP000262	SAMEA747671	ERS012990	2016-07-29	2011-03-18	CLO_AA3292AA	Assembled	77	52036	4108454	Clostridioides difficile;99.66%	196	15148	3.51
CLO_AA6846AA_AS	27	27	ERR026863;ILLUMINA;Paired;244;ERX009898													Wellcome Trust Sanger Institute		PRJEB2207	ERP000262	SAMEA747636	ERS012989	2016-07-29	2011-03-18	CLO_AA3291AA	Assembled	158	146920	4117021	Clostridioides difficile;100.0%	81	3591	3.51
CLO_AA6847AA_AS	27	27	ERR026862;ILLUMINA;Paired;244;ERX009898													Wellcome Trust Sanger Institute		PRJEB2207	ERP000262	SAMEA747637	ERS012988	2016-07-29	2011-03-18	CLO_AA3290AA	Assembled	40	134588	4111721	Clostridioides difficile;100.0%	71	2984	3.51
CLO_AA6848AA_AS	27	27	ERR026861;ILLUMINA;Paired;244;ERX009898													Wellcome Trust Sanger Institute		PRJEB2207	ERP000262	SAMEA747638	ERS012987	2016-07-29	2011-03-18	CLO_AA3289AA	Assembled	82	147073	4127201	Clostridioides difficile;100.0%	82	4087	3.51
CLO_AA6850AA_AS	27	27	ERR026859;ILLUMINA;Paired;244;ERX009898													Wellcome Trust Sanger Institute		PRJEB2207	ERP000262	SAMEA747677	ERS012996	2016-07-29	2011-03-18	CLO_AA3287AA	Assembled	50	22003	4077714	Clostridioides difficile;100.0%	321	29266	3.51
CLO_AA6851AA_AS	27	27	ERR026858;ILLUMINA;Paired;244;ERX009898													Wellcome Trust Sanger Institute		PRJEB2207	ERP000262	SAMEA747676	ERS012995	2016-07-29	2011-03-18	CLO_AA3286AA	Assembled	38	96482	4079378	Clostridioides difficile;100.0%	77	2973	3.51
CLO_AA6852AA_AS	27	27	ERR026857;ILLUMINA;Paired;244;ERX009898													Wellcome Trust Sanger Institute		PRJEB2207	ERP000262	SAMEA747675	ERS012994	2016-07-29	2011-03-18	CLO_AA3285AA	Assembled	70	147073	4112061	Clostridioides difficile;100.0%	72	3387	3.51
CLO_AA6853AA_AS	27	27	ERR026856;ILLUMINA;Paired;244;ERX009898													Wellcome Trust Sanger Institute		PRJEB2207	ERP000262	SAMEA747640	ERS012985	2016-07-29	2011-03-18	CLO_AA3284AA	Assembled	98	147491	4127584	Clostridioides difficile;100.0%	88	3930	3.51
CLO_AA6854AA_AS	27	27	ERR026841;ILLUMINA;Paired;228;ERX009899													Wellcome Trust Sanger Institute		PRJEB2207	ERP000262	SAMEA747707	ERS012969	2016-07-29	2011-03-18	CLO_AA3283AA	Assembled	65	146926	4055973	Clostridioides difficile;100.0%	80	3065	3.51
CLO_AA6855AA_AS	27	27	ERR026840;ILLUMINA;Paired;228;ERX009899													Wellcome Trust Sanger Institute		PRJEB2207	ERP000262	SAMEA747708	ERS012968	2016-07-29	2011-03-18	CLO_AA3282AA	Assembled	89	141103	4113915	Clostridioides difficile;100.0%	85	2740	3.51
CLO_AA6856AA_AS	27	27	ERR026839;ILLUMINA;Paired;228;ERX009899													Wellcome Trust Sanger Institute		PRJEB2207	ERP000262	SAMEA747711	ERS012967	2016-07-29	2011-03-18	CLO_AA3281AA	Assembled	65	134582	4110488	Clostridioides difficile;100.0%	89	3996	3.51
CLO_AA6857AA_AS	27	27	ERR026838;ILLUMINA;Paired;228;ERX009899													Wellcome Trust Sanger Institute		PRJEB2207	ERP000262	SAMEA747712	ERS012966	2016-07-29	2011-03-18	CLO_AA3280AA	Assembled	88	48359	4120527	Clostridioides difficile;100.0%	189	10306	3.51
CLO_AA6858AA_AS	27	27	ERR026837;ILLUMINA;Paired;228;ERX009899													Wellcome Trust Sanger Institute		PRJEB2207	ERP000262	SAMEA747709	ERS012965	2016-07-29	2011-03-18	CLO_AA3279AA	Assembled	84	147337	4125520	Clostridioides difficile;100.0%	79	3774	3.51
CLO_AA6859AA_AS	27	27	ERR026836;ILLUMINA;Paired;228;ERX009899													Wellcome Trust Sanger Institute		PRJEB2207	ERP000262	SAMEA747710	ERS012964	2016-07-29	2011-03-18	CLO_AA3278AA	Assembled	67	147557	4114427	Clostridioides difficile;100.0%	98	3376	3.51
CLO_AA6860AA_AS	27	27	ERR026835;ILLUMINA;Paired;228;ERX009899													Wellcome Trust Sanger Institute		PRJEB2207	ERP000262	SAMEA747715	ERS012963	2016-07-29	2011-03-18	CLO_AA3277AA	Assembled	114	146979	4115891	Clostridioides difficile;100.0%	92	3842	3.51
CLO_AA6861AA_AS	27	27	ERR026834;ILLUMINA;Paired;228;ERX009899													Wellcome Trust Sanger Institute		PRJEB2207	ERP000262	SAMEA747716	ERS012962	2016-07-29	2011-03-18	CLO_AA3276AA	Assembled	84	147573	4115485	Clostridioides difficile;100.0%	92	3238	3.51
CLO_AA6862AA_AS	27	27	ERR026833;ILLUMINA;Paired;228;ERX009899													Wellcome Trust Sanger Institute		PRJEB2207	ERP000262	SAMEA747723	ERS012972	2016-07-29	2011-03-18	CLO_AA3275AA	Assembled	67	134582	4111499	Clostridioides difficile;100.0%	81	3154	3.51
CLO_AA6863AA_AS	27	Cam011	ERR026832;ILLUMINA;Paired;228;ERX009899	Human	Human	ND	2008		Europe	United Kingdom						Wellcome Trust Sanger Institute		PRJEB2207	ERP000262	SAMEA747726	ERS012971	2016-07-29	2011-03-18	CLO_AA3274AA	Assembled	75	150815	4114943	Clostridioides difficile;100.0%	86	4259	3.51
CLO_AA6864AA_AS	27	Cam010	ERR026831;ILLUMINA;Paired;228;ERX009899	Human	Human	ND	2008		Europe	United Kingdom						Wellcome Trust Sanger Institute		PRJEB2207	ERP000262	SAMEA747725	ERS012970	2016-07-29	2011-03-18	CLO_AA3273AA	Assembled	80	147017	4112752	Clostridioides difficile;100.0%	89	3287	3.51
CLO_AA6865AA_AS	27	27	ERR026830;ILLUMINA;Paired;228;ERX009899													Wellcome Trust Sanger Institute		PRJEB2207	ERP000262	SAMEA747713	ERS012961	2016-07-29	2011-03-18	CLO_AA3272AA	Assembled	92	150819	4126550	Clostridioides difficile;100.0%	82	3593	3.51
CLO_AA7050AA_AS	27	CD-16-00055	traces-0NdfxFq;ILLUMINA;Paired;;NA,traces-0nuTyrf;ILLUMINA;Paired;;NA	Human	Human				Europe	Germany						Leibniz Institute DSMZ						2016-09-05	2019-03-07	CLO_AA4327AA	Assembled	118	146846	4110396	Clostridioides difficile;100.0%	86	3336	3.51
CLO_AA7051AA_AS	27	CD-16-00056	traces-0zOiwTa;ILLUMINA;Paired;;NA,traces-0jLnMjm;ILLUMINA;Paired;;NA	Human	Human				Europe	Germany						Leibniz Institute DSMZ						2016-09-05	2019-03-07	CLO_AA4328AA	Assembled	114	134727	4094627	Clostridioides difficile;100.0%	72	2079	3.51
CLO_AA7052AA_AS	27	CD-16-00057	traces-0CcGULk;ILLUMINA;Paired;;NA,traces-0XUKrJA;ILLUMINA;Paired;;NA	Human	Human				Europe	Germany						Leibniz Institute DSMZ						2016-09-05	2019-03-07	CLO_AA4329AA	Assembled	48	94579	4083172	Clostridioides difficile;100.0%	97	7453	3.51
CLO_AA7053AA_AS	27	CD-16-00058	traces-0jFCBKz;ILLUMINA;Paired;;NA,traces-0SuwpWT;ILLUMINA;Paired;;NA	Human	Human				Europe	Germany						Leibniz Institute DSMZ						2016-09-05	2019-03-07	CLO_AA4330AA	Assembled	121	128963	4107482	Clostridioides difficile;100.0%	94	3242	3.51
CLO_AA7055AA_AS	27	CD-16-00060	traces-0FiZMne;ILLUMINA;Paired;;NA,traces-0PIsuMm;ILLUMINA;Paired;;NA	Human	Human				Europe	Germany						Leibniz Institute DSMZ						2016-09-05	2019-03-07	CLO_AA4332AA	Assembled	100	145657	4087296	Clostridioides difficile;100.0%	61	2039	3.51
CLO_AA7056AA_AS	27	CD-16-00061	traces-0dQOOMP;ILLUMINA;Paired;;NA,traces-0pyPuzp;ILLUMINA;Paired;;NA	Human	Human				Europe	Germany						Leibniz Institute DSMZ						2016-09-05	2019-03-07	CLO_AA4333AA	Assembled	98	141329	4107831	Clostridioides difficile;100.0%	83	3456	3.51
CLO_AA7057AA_AS	27	CD-16-00062	traces-0bPPazN;ILLUMINA;Paired;;NA,traces-0VqMpVE;ILLUMINA;Paired;;NA	Human	Human				Europe	Germany						Leibniz Institute DSMZ						2016-09-05	2019-03-07	CLO_AA4334AA	Assembled	95	122071	4086106	Clostridioides difficile;100.0%	64	1567	3.51
CLO_AA7058AA_AS	27	CD-16-00063	traces-0LNBkYM;ILLUMINA;Paired;;NA,traces-0lLEWdU;ILLUMINA;Paired;;NA	Human	Human				Europe	Germany						Leibniz Institute DSMZ						2016-09-05	2019-03-07	CLO_AA4335AA	Assembled	88	123503	4082443	Clostridioides difficile;100.0%	65	3489	3.51
CLO_AA7359AA_AS	27	CD-15-00998	traces-0SyvVbS;ILLUMINA;Paired;;NA	Human	Human	Homo sapiens			Europe	Germany						Leibniz Institute DSMZ						2016-09-06	2019-03-07	CLO_AA4537AA	Assembled	51	120498	4085671	Clostridioides difficile;100.0%	69	5080	3.51
CLO_AA7360AA_AS	27	CD-15-00999	traces-0hlYAca;ILLUMINA;Paired;;NA	Human	Human	Homo sapiens			Europe	Germany						Leibniz Institute DSMZ						2016-09-06	2019-03-07	CLO_AA4538AA	Assembled	62	141973	4108485	Clostridioides difficile;100.0%	88	5803	3.51
CLO_AA7401AA_AS	27	CD-15-01041	traces-0XFZvhg;ILLUMINA;Paired;;NA	Human	Human	Homo sapiens			Europe	Germany						Leibniz Institute DSMZ						2016-09-06	2019-03-07	CLO_AA4579AA	Assembled	64	135733	4147384	Clostridioides difficile;97.54%	82	4428	3.51
CLO_AA8001AA_AS	27	C00001527	ERR248770;ILLUMINA;Paired;200;ERX223304	Laboratory	Laboratory	Human gut model										University of Oxford		PRJEB1702	ERP002404	SAMEA1904932	ERS226569	2016-10-24	2013-06-10	CLO_AA6135AA	Assembled	60	107766	4111329	Clostridioides difficile;99.48%	118	5779	3.51
CLO_AA8002AA_AS	27	C00001497	ERR248777;ILLUMINA;Paired;200;ERX223311	Laboratory	Laboratory	Human gut model										University of Oxford		PRJEB1702	ERP002404	SAMEA1904859	ERS226576	2016-10-24	2013-06-10	CLO_AA6134AA	Assembled	43	47346	4087455	Clostridioides difficile;99.58%	195	12337	3.51
CLO_AA8003AA_AS	27	C00008518	ERR248717;ILLUMINA;Paired;295;ERX223251	Laboratory	Laboratory	Human gut model										University of Oxford		PRJEB1702	ERP002404	SAMEA1904888	ERS226516	2016-10-24	2013-06-10	CLO_AA6133AA	Assembled	79	134684	4114824	Clostridioides difficile;100.0%	77	3337	3.51
CLO_AA8004AA_AS	27	C00008530	ERR248718;ILLUMINA;Paired;290;ERX223252	Laboratory	Laboratory	Human gut model										University of Oxford		PRJEB1702	ERP002404	SAMEA1904853	ERS226517	2016-10-24	2013-06-10	CLO_AA6132AA	Assembled	63	141763	4120846	Clostridioides difficile;99.27%	76	3543	3.51
CLO_AA8005AA_AS	27	C00008538	ERR248740;ILLUMINA;Paired;330;ERX223274	Laboratory	Laboratory	Human gut model										University of Oxford		PRJEB1702	ERP002404	SAMEA1904914	ERS226539	2016-10-24	2013-06-10	CLO_AA6131AA	Assembled	83	219652	4120324	Clostridioides difficile;99.23%	69	2894	3.51
CLO_AA8006AA_AS	27	C00008455	ERR248741;ILLUMINA;Paired;301;ERX223275	Laboratory	Laboratory	Human gut model										University of Oxford		PRJEB1702	ERP002404	SAMEA1904917	ERS226540	2016-10-24	2013-06-10	CLO_AA6130AA	Assembled	51	81528	4116644	Clostridioides difficile;99.48%	123	10242	3.51
CLO_AA8007AA_AS	27	C00008468	ERR248750;ILLUMINA;Paired;313;ERX223284	Laboratory	Laboratory	Human gut model										University of Oxford		PRJEB1702	ERP002404	SAMEA1904912	ERS226549	2016-10-24	2013-06-10	CLO_AA6129AA	Assembled	64	174378	4121844	Clostridioides difficile;99.29%	66	3888	3.51
CLO_AA8058AA_AS	27	C00008514	ERR248737;ILLUMINA;Paired;301;ERX223271	Laboratory	Laboratory	Human gut model										University of Oxford		PRJEB1702	ERP002404	SAMEA1904840	ERS226536	2016-10-24	2013-06-10	CLO_AA6078AA	Assembled	88	80705	4121459	Clostridioides difficile;99.44%	107	7103	3.51
CLO_AA8061AA_AS	27	C00001526	ERR248769;ILLUMINA;Paired;200;ERX223303	Laboratory	Laboratory	Human gut model										University of Oxford		PRJEB1702	ERP002404	SAMEA1904892	ERS226568	2016-10-24	2013-06-10	CLO_AA6075AA	Assembled	61	62773	4118502	Clostridioides difficile;99.55%	173	9183	3.51
CLO_AA8062AA_AS	27	C00001532	ERR248776;ILLUMINA;Paired;200;ERX223310	Laboratory	Laboratory	Human gut model										University of Oxford		PRJEB1702	ERP002404	SAMEA1904843	ERS226575	2016-10-24	2013-06-10	CLO_AA6074AA	Assembled	52	55755	4092961	Clostridioides difficile;99.56%	172	9359	3.51
CLO_AA8064AA_AS	27	C00008506	ERR248716;ILLUMINA;Paired;296;ERX223250	Laboratory	Laboratory	Human gut model										University of Oxford		PRJEB1702	ERP002404	SAMEA1904897	ERS226515	2016-10-24	2013-06-10	CLO_AA6072AA	Assembled	65	150275	4119387	Clostridioides difficile;99.21%	64	4226	3.51
CLO_AA8065AA_AS	27	C00008541	ERR248738;ILLUMINA;Paired;325;ERX223272	Laboratory	Laboratory	Human gut model										University of Oxford		PRJEB1702	ERP002404	SAMEA1904867	ERS226537	2016-10-24	2013-06-10	CLO_AA6071AA	Assembled	63	219394	4097152	Clostridioides difficile;100.0%	63	3119	3.51
CLO_AA8066AA_AS	27	C00008526	ERR248739;ILLUMINA;Paired;340;ERX223273	Laboratory	Laboratory	Human gut model										University of Oxford		PRJEB1702	ERP002404	SAMEA1904891	ERS226538	2016-10-24	2013-06-10	CLO_AA6070AA	Assembled	95	166756	4121291	Clostridioides difficile;99.11%	64	2771	3.51
CLO_AA8067AA_AS	27	C00008539	ERR248748;ILLUMINA;Paired;330;ERX223282	Laboratory	Laboratory	Human gut model										University of Oxford		PRJEB1702	ERP002404	SAMEA1904875	ERS226547	2016-10-24	2013-06-10	CLO_AA6069AA	Assembled	80	149396	4122378	Clostridioides difficile;99.25%	74	3441	3.51
CLO_AA8068AA_AS	27	C00008456	ERR248749;ILLUMINA;Paired;308;ERX223283	Laboratory	Laboratory	Human gut model										University of Oxford		PRJEB1702	ERP002404	SAMEA1904898	ERS226548	2016-10-24	2013-06-10	CLO_AA6068AA	Assembled	53	129049	4118905	Clostridioides difficile;99.27%	81	5952	3.51
CLO_AA8094AA_AS	27	Lei025	ERR044801;ILLUMINA;Paired;221;ERX021909	Human	Human	ND	2007		Europe	Switzerland						Wellcome Trust Sanger Institute		PRJEB2318	ERP000382	SAMEA1022609	ERS032950	2016-10-24	2011-11-03	CLO_AA6033AA	Assembled	377	134550	4160019	Clostridioides difficile;97.8%	102	2221	3.51
CLO_AA8099AA_AS	27	Lei030	ERR044806;ILLUMINA;Paired;221;ERX021914	Human	Human	ND	2010		Europe	Netherlands						Wellcome Trust Sanger Institute		PRJEB2318	ERP000382	SAMEA1022402	ERS032955	2016-10-24	2011-11-03	CLO_AA6028AA	Assembled	256	146851	4141431	Clostridioides difficile;98.28%	80	2900	3.51
CLO_AA8100AA_AS	27	Lei031	ERR044807;ILLUMINA;Paired;221;ERX021915	Human	Human	ND	2007		Europe	Netherlands						Wellcome Trust Sanger Institute		PRJEB2318	ERP000382	SAMEA1022518	ERS032956	2016-10-24	2011-11-03	CLO_AA6027AA	Assembled	222	146822	4115466	Clostridioides difficile;100.0%	85	1997	3.51
CLO_AA8101AA_AS	27	Lei032	ERR044808;ILLUMINA;Paired;221;ERX021916	Human	Human	ND	2005		Europe	Netherlands						Wellcome Trust Sanger Institute		PRJEB2318	ERP000382	SAMEA1022528	ERS032957	2016-10-24	2011-11-03	CLO_AA6026AA	Assembled	154	142005	4116018	Clostridioides difficile;100.0%	82	2981	3.51
CLO_AA8105AA_AS	27	Lei036	ERR044812;ILLUMINA;Paired;221;ERX021920	Human	Human	ND	2009		Europe	Poland						Wellcome Trust Sanger Institute		PRJEB2318	ERP000382	SAMEA1022616	ERS032961	2016-10-24	2011-11-03	CLO_AA6022AA	Assembled	223	146625	4111252	Clostridioides difficile;100.0%	77	2142	3.51
CLO_AA8107AA_AS	27	Jap001	ERR044814;ILLUMINA;Paired;221;ERX021922	Human	Human	ND	1997		Asia	Japan						Wellcome Trust Sanger Institute		PRJEB2318	ERP000382	SAMEA1022640	ERS032963	2016-10-24	2011-11-03	CLO_AA6020AA	Assembled	171	141711	4275924	Clostridioides difficile;98.27%	72	2802	3.51
CLO_AA8108AA_AS	27	Jap002	ERR044815;ILLUMINA;Paired;221;ERX021923	Human	Human	ND	2001		Asia	Japan						Wellcome Trust Sanger Institute		PRJEB2318	ERP000382	SAMEA1022545	ERS032964	2016-10-24	2011-11-03	CLO_AA6019AA	Assembled	190	134544	4150334	Clostridioides difficile;96.54%	110	2616	3.51
CLO_AA8109AA_AS	27	Jap003	ERR044816;ILLUMINA;Paired;221;ERX021924	Human	Human	ND	2001		Asia	Japan						Wellcome Trust Sanger Institute		PRJEB2318	ERP000382	SAMEA1022550	ERS032965	2016-10-24	2011-11-03	CLO_AA6018AA	Assembled	160	140868	4057475	Clostridioides difficile;100.0%	81	3931	3.51
CLO_AA8110AA_AS	27	Jap004	ERR044817;ILLUMINA;Paired;221;ERX021925	Human	Human	ND	2004		Asia	Japan						Wellcome Trust Sanger Institute		PRJEB2318	ERP000382	SAMEA1022569	ERS032966	2016-10-24	2011-11-03	CLO_AA6017AA	Assembled	191	136100	4197403	Clostridioides difficile;93.65%	111	2758	3.51
CLO_AA8111AA_AS	27	Jap005	ERR044818;ILLUMINA;Paired;221;ERX021926	Human	Human	ND	2004		Asia	Japan						Wellcome Trust Sanger Institute		PRJEB2318	ERP000382	SAMEA1022581	ERS032967	2016-10-24	2011-11-03	CLO_AA6016AA	Assembled	142	141287	4225259	Clostridioides difficile;98.35%	92	3012	3.51
CLO_AA8122AA_AS	27	Lei006	ERR044829;ILLUMINA;Paired;219;ERX021937	Human	Human	ND	2007		Europe	France						Wellcome Trust Sanger Institute		PRJEB2318	ERP000382	SAMEA1022435	ERS032930	2016-10-24	2011-11-03	CLO_AA6005AA	Assembled	156	147027	4142768	Clostridioides difficile;100.0%	82	3211	3.51
CLO_AA8131AA_AS	27	Lei014	ERR044838;ILLUMINA;Paired;219;ERX021946	Human	Human	ND	2006		Europe	Netherlands						Wellcome Trust Sanger Institute		PRJEB2318	ERP000382	SAMEA1022432	ERS032939	2016-10-24	2011-11-03	CLO_AA5996AA	Assembled	208	146826	4114443	Clostridioides difficile;100.0%	83	1628	3.51
CLO_AA8132AA_AS	27	Lei015	ERR044839;ILLUMINA;Paired;219;ERX021947	Human	Human	ND	2006		Europe	Netherlands						Wellcome Trust Sanger Institute		PRJEB2318	ERP000382	SAMEA1022488	ERS032940	2016-10-24	2011-11-03	CLO_AA5995AA	Assembled	366	146822	4116395	Clostridioides difficile;100.0%	82	1891	3.51
CLO_AA8133AA_AS	27	Lei016	ERR044840;ILLUMINA;Paired;219;ERX021948	Human	Human	ND	2006		Europe	Netherlands						Wellcome Trust Sanger Institute		PRJEB2318	ERP000382	SAMEA1022473	ERS032941	2016-10-24	2011-11-03	CLO_AA5994AA	Assembled	250	147097	4114695	Clostridioides difficile;100.0%	85	1597	3.51
CLO_AA8134AA_AS	27	Lei017	ERR044841;ILLUMINA;Paired;219;ERX021949	Human	Human	ND	2005		Europe	Netherlands						Wellcome Trust Sanger Institute		PRJEB2318	ERP000382	SAMEA1022529	ERS032942	2016-10-24	2011-11-03	CLO_AA5993AA	Assembled	382	146799	4115480	Clostridioides difficile;100.0%	80	2074	3.51
CLO_AA8137AA_AS	27	Lei020	ERR044844;ILLUMINA;Paired;219;ERX021952	Human	Human	ND	2007		Europe	Netherlands						Wellcome Trust Sanger Institute		PRJEB2318	ERP000382	SAMEA1022543	ERS032945	2016-10-24	2011-11-03	CLO_AA5990AA	Assembled	173	141421	4116610	Clostridioides difficile;100.0%	87	3228	3.51
CLO_AA8138AA_AS	27	Lei021	ERR044845;ILLUMINA;Paired;219;ERX021953	Human	Human	ND	2007		Europe	Norway						Wellcome Trust Sanger Institute		PRJEB2318	ERP000382	SAMEA1022539	ERS032946	2016-10-24	2011-11-03	CLO_AA5989AA	Assembled	179	146826	4114830	Clostridioides difficile;100.0%	83	2297	3.51
CLO_AA8140AA_AS	27	Lei023	ERR044847;ILLUMINA;Paired;219;ERX021955	Human	Human	ND	2010		Europe	Poland						Wellcome Trust Sanger Institute		PRJEB2318	ERP000382	SAMEA1022562	ERS032948	2016-10-24	2011-11-03	CLO_AA5987AA	Assembled	308	146625	4109669	Clostridioides difficile;100.0%	82	2198	3.51
CLO_AA8141AA_AS	27	Lei024	ERR044848;ILLUMINA;Paired;219;ERX021956	Human	Human	ND	2008		Europe	Switzerland						Wellcome Trust Sanger Institute		PRJEB2318	ERP000382	SAMEA1022606	ERS032949	2016-10-24	2011-11-03	CLO_AA5986AA	Assembled	301	146822	4115850	Clostridioides difficile;100.0%	81	2127	3.51
CLO_AA8147AA_AS	27	cdiff BI-8	ERR045737;ILLUMINA;Paired;244;ERX022799,ERR045749;ILLUMINA;Paired;245;ERX022811	Human	Human	Homo sapiens	2004	1	North America	United States	Maine					Wellcome Trust Sanger Institute		PRJEB2039	ERP000093	SAMEA1008272	ERS003834	2016-10-24	2011-11-03	CLO_AA5983AA	Assembled	36	38156	4049407	Clostridioides difficile;99.71%	233	24133	3.51
CLO_AA8158AA_AS	27	cdiff BI-4	ERR045743;ILLUMINA;Paired;246;ERX022805,ERR045755;ILLUMINA;Paired;248;ERX022817	Human	Human	Homo sapiens	1993	10	North America	United States	Minnesota					Wellcome Trust Sanger Institute		PRJEB2039	ERP000093	SAMEA1008263	ERS003827	2016-10-24	2011-11-03	CLO_AA5977AA	Assembled	49	24348	4008652	Clostridioides difficile;99.82%	343	18536	3.51
CLO_AA8163AA_AS	27	BI-6p	ERR045745;ILLUMINA;Paired;246;ERX022807,ERR045757;ILLUMINA;Paired;248;ERX022819	Human	Human	ND	2004		North America	United States						Wellcome Trust Sanger Institute		PRJEB2039	ERP000093	SAMEA1008296	ERS003829	2016-10-24	2011-11-03	CLO_AA5975AA	Assembled	32	18859	3510974	Clostridioides difficile;100.0%	322	26566	3.51
CLO_AA8647AA_AS	27	2007839	ERR029531;ILLUMINA;Paired;211;ERX010275	Human	Human	ND	2007		North America	United States						Wellcome Trust Sanger Institute		PRJEB2318	ERP000382	SAMEA897158	ERS017247	2016-10-24	2011-03-18	CLO_AA5490AA	Assembled	128	147073	4118614	Clostridioides difficile;100.0%	84	3431	3.51
CLO_AA8650AA_AS	27	2007832	ERR029528;ILLUMINA;Paired;211;ERX010275	Human	Human	ND	2007		North America	United States						Wellcome Trust Sanger Institute		PRJEB2318	ERP000382	SAMEA897161	ERS017244	2016-10-24	2011-03-18	CLO_AA5487AA	Assembled	118	32137	4228165	Clostridioides difficile;96.82%	296	23510	3.51
CLO_AA8651AA_AS	27	2007828	ERR029527;ILLUMINA;Paired;211;ERX010275	Human	Human	ND	2007		North America	United States						Wellcome Trust Sanger Institute		PRJEB2318	ERP000382	SAMEA897162	ERS017243	2016-10-24	2011-03-18	CLO_AA5486AA	Assembled	149	129128	4240159	Clostridioides difficile;89.48%	130	3032	3.51
CLO_AA8653AA_AS	27	2007616	ERR029526;ILLUMINA;Paired;211;ERX010275	Food	ND	ND	2007		North America	United States						Wellcome Trust Sanger Institute		PRJEB2318	ERP000382	SAMEA897163	ERS017242	2016-10-24	2011-03-18	CLO_AA5484AA	Assembled	121	141579	4064387	Clostridioides difficile;100.0%	98	3290	3.51
CLO_AA8654AA_AS	27	2007235	ERR029525;ILLUMINA;Paired;211;ERX010275	Food	ND	ND	2007		North America	United States						Wellcome Trust Sanger Institute		PRJEB2318	ERP000382	SAMEA897164	ERS017241	2016-10-24	2011-03-18	CLO_AA5483AA	Assembled	152	142054	4064297	Clostridioides difficile;100.0%	94	2797	3.51
CLO_AA8656AA_AS	27	2007222	ERR029520;ILLUMINA;Paired;211;ERX010275	Food	ND	ND	2007		North America	United States						Wellcome Trust Sanger Institute		PRJEB2318	ERP000382	SAMEA897165	ERS017240	2016-10-24	2011-03-18	CLO_AA5481AA	Assembled	127	141471	4062909	Clostridioides difficile;100.0%	98	2245	3.51
CLO_AA8657AA_AS	27	Bir031-sc-2010-11-05-1003242	ERR029495;ILLUMINA;Paired;225;ERX010276													Wellcome Trust Sanger Institute		PRJEB2318	ERP000382	SAMEA897029	ERS017130	2016-10-24	2011-03-18	CLO_AA5480AA	Assembled	113	146924	4127654	Clostridioides difficile;100.0%	84	3517	3.51
CLO_AA8658AA_AS	27	Bir023-sc-2010-11-05-1003233	ERR029494;ILLUMINA;Paired;225;ERX010276													Wellcome Trust Sanger Institute		PRJEB2318	ERP000382	SAMEA897051	ERS017121	2016-10-24	2011-03-18	CLO_AA5479AA	Assembled	129	147073	4125860	Clostridioides difficile;100.0%	83	2444	3.51
CLO_AA8659AA_AS	27	Bir030-sc-2010-11-05-1003241	ERR029505;ILLUMINA;Paired;225;ERX010276													Wellcome Trust Sanger Institute		PRJEB2318	ERP000382	SAMEA897057	ERS017129	2016-10-24	2011-03-18	CLO_AA5478AA	Assembled	127	147073	4116404	Clostridioides difficile;100.0%	95	2952	3.51
CLO_AA8660AA_AS	27	Bir029-sc-2010-11-05-1003240	ERR029504;ILLUMINA;Paired;225;ERX010276													Wellcome Trust Sanger Institute		PRJEB2318	ERP000382	SAMEA897056	ERS017128	2016-10-24	2011-03-18	CLO_AA5477AA	Assembled	131	134588	4170923	Clostridioides difficile;93.97%	116	4188	3.51
CLO_AA8661AA_AS	27	Bir028-sc-2010-11-05-1003239	ERR029503;ILLUMINA;Paired;225;ERX010276													Wellcome Trust Sanger Institute		PRJEB2318	ERP000382	SAMEA897053	ERS017127	2016-10-24	2011-03-18	CLO_AA5476AA	Assembled	122	146764	4119815	Clostridioides difficile;100.0%	112	3696	3.51
CLO_AA8663AA_AS	27	Bir027-sc-2010-11-05-1003237	ERR029501;ILLUMINA;Paired;225;ERX010276													Wellcome Trust Sanger Institute		PRJEB2318	ERP000382	SAMEA897055	ERS017125	2016-10-24	2011-03-18	CLO_AA5474AA	Assembled	117	147073	4118125	Clostridioides difficile;100.0%	87	3436	3.51
CLO_AA8664AA_AS	27	Bir026-sc-2010-11-05-1003236	ERR029500;ILLUMINA;Paired;225;ERX010276													Wellcome Trust Sanger Institute		PRJEB2318	ERP000382	SAMEA897054	ERS017124	2016-10-24	2011-03-18	CLO_AA5473AA	Assembled	124	141900	4115321	Clostridioides difficile;100.0%	86	3772	3.51
CLO_AA8690AA_AS	27	kor004	ERR029507;ILLUMINA;Paired;207;ERX010278	Human	Human	ND	2009		Asia	South Korea						Wellcome Trust Sanger Institute		PRJEB2318	ERP000382	SAMEA897017	ERS017228	2016-10-24	2011-03-18	CLO_AA5447AA	Assembled	134	139563	4143613	Clostridioides difficile;100.0%	98	2764	3.51
CLO_AA8691AA_AS	27	2007043	ERR029518;ILLUMINA;Paired;207;ERX010278	Food	ND	ND	2007		North America	United States						Wellcome Trust Sanger Institute		PRJEB2318	ERP000382	SAMEA897020	ERS017236	2016-10-24	2011-03-18	CLO_AA5446AA	Assembled	109	147172	4134749	Clostridioides difficile;100.0%	98	2872	3.51
CLO_AA8692AA_AS	27	2007042	ERR029517;ILLUMINA;Paired;207;ERX010278	Food	ND	ND	2007		North America	United States						Wellcome Trust Sanger Institute		PRJEB2318	ERP000382	SAMEA897023	ERS017235	2016-10-24	2011-03-18	CLO_AA5445AA	Assembled	148	139467	4133466	Clostridioides difficile;100.0%	99	2342	3.51
CLO_AA8693AA_AS	27	Aus005	ERR029492;ILLUMINA;Paired;221;ERX010279	Human	Human	ND	2010		Oceania	Australia						Wellcome Trust Sanger Institute		PRJEB2318	ERP000382	SAMEA897205	ERS017094	2016-10-24	2011-03-18	CLO_AA5444AA	Assembled	129	146890	4110493	Clostridioides difficile;100.0%	86	2438	3.51
CLO_AA8694AA_AS	27	Aus004	ERR029491;ILLUMINA;Paired;221;ERX010279	Human	Human	ND	2010		Oceania	Australia						Wellcome Trust Sanger Institute		PRJEB2318	ERP000382	SAMEA897200	ERS017093	2016-10-24	2011-03-18	CLO_AA5443AA	Assembled	132	141102	4110801	Clostridioides difficile;100.0%	79	2840	3.51
CLO_AA8695AA_AS	27	Aus001	ERR029488;ILLUMINA;Paired;221;ERX010279	Human	Human	ND	2010		Oceania	Australia						Wellcome Trust Sanger Institute		PRJEB2318	ERP000382	SAMEA897188	ERS017078	2016-10-24	2011-03-18	CLO_AA5442AA	Assembled	117	146851	4108363	Clostridioides difficile;100.0%	80	2205	3.51
CLO_AA8698AA_AS	27	Exe015	ERR029485;ILLUMINA;Paired;221;ERX010279	Human	Human	ND	2007		Europe	United Kingdom						Wellcome Trust Sanger Institute		PRJEB2318	ERP000382	SAMEA897169	ERS017088	2016-10-24	2011-03-18	CLO_AA5439AA	Assembled	123	141534	4113818	Clostridioides difficile;100.0%	97	3204	3.51
CLO_AA8699AA_AS	27	Wal002	ERR029484;ILLUMINA;Paired;221;ERX010279	Human	Human	ND	1998		Europe	United Kingdom						Wellcome Trust Sanger Institute		PRJEB2318	ERP000382	SAMEA897204	ERS017097	2016-10-24	2011-03-18	CLO_AA5438AA	Assembled	99	53315	4088344	Clostridioides difficile;100.0%	177	12076	3.51
CLO_AA8700AA_AS	27	Aus003	ERR029490;ILLUMINA;Paired;221;ERX010279	Human	Human	ND	2010		Oceania	Australia						Wellcome Trust Sanger Institute		PRJEB2318	ERP000382	SAMEA897199	ERS017092	2016-10-24	2011-03-18	CLO_AA5437AA	Assembled	104	114736	4109794	Clostridioides difficile;100.0%	97	3758	3.51
CLO_AA8713AA_AS	27	Exe013	ERR031677;ILLUMINA;Paired;218;ERX011864	Human	Human	ND	2007		Europe	United Kingdom						Wellcome Trust Sanger Institute		PRJEB2318	ERP000382	SAMEA897177	ERS017086	2016-10-24	2011-03-28	CLO_AA5424AA	Assembled	97	88525	4109349	Clostridioides difficile;100.0%	133	11771	3.51
CLO_AA8714AA_AS	27	Exe012	ERR031676;ILLUMINA;Paired;218;ERX011864	Human	Human	ND	2007		Europe	United Kingdom						Wellcome Trust Sanger Institute		PRJEB2318	ERP000382	SAMEA897174	ERS017085	2016-10-24	2011-03-28	CLO_AA5423AA	Assembled	95	141894	4126762	Clostridioides difficile;100.0%	79	2915	3.51
CLO_AA8715AA_AS	27	Exe011-sc-2010-11-05-1003194	ERR031675;ILLUMINA;Paired;218;ERX011864													Wellcome Trust Sanger Institute		PRJEB2318	ERP000382	SAMEA897175	ERS017084	2016-10-24	2011-03-28	CLO_AA5422AA	Assembled	105	147102	4167495	Clostridioides difficile;99.44%	96	3376	3.51
CLO_AA8717AA_AS	27	CD196	ERR031711;ILLUMINA;Paired;216;ERX011865	Human	Human	ND	1985		Europe	France						Wellcome Trust Sanger Institute		PRJEB2318	ERP000382	SAMEA897144	ERS017271	2016-10-24	2011-03-28	CLO_AA5420AA	Assembled	109	141464	4062101	Clostridioides difficile;100.0%	86	3921	3.51
CLO_AA8725AA_AS	27	Liv10-sc-2010-11-05-1003388	ERR031703;ILLUMINA;Paired;216;ERX011865	Human	Human	Homo Sapien; Faeces			Europe	United Kingdom						Wellcome Trust Sanger Institute		PRJEB2318	ERP000382	SAMEA897146	ERS017274	2016-10-24	2011-03-28	CLO_AA5412AA	Assembled	149	134582	4115858	Clostridioides difficile;100.0%	93	5400	3.51
CLO_AA8726AA_AS	27	Liv6-sc-2010-11-05-1003387	ERR031702;ILLUMINA;Paired;216;ERX011865	Human	Human	Homo Sapien; Faeces			Europe	United Kingdom						Wellcome Trust Sanger Institute		PRJEB2318	ERP000382	SAMEA897142	ERS017273	2016-10-24	2011-03-28	CLO_AA5411AA	Assembled	100	141293	4119099	Clostridioides difficile;100.0%	98	4179	3.51
CLO_AA8727AA_AS	27	Liv3-sc-2010-11-05-1003386	ERR031701;ILLUMINA;Paired;216;ERX011865													Wellcome Trust Sanger Institute		PRJEB2318	ERP000382	SAMEA897141	ERS017272	2016-10-24	2011-03-28	CLO_AA5410AA	Assembled	123	147503	4117930	Clostridioides difficile;100.0%	88	3509	3.51
CLO_AA8728AA_AS	27	LSTM031-sc-2010-11-05-1003377	ERR031700;ILLUMINA;Paired;216;ERX011865													Wellcome Trust Sanger Institute		PRJEB2318	ERP000382	SAMEA897105	ERS017263	2016-10-24	2011-03-28	CLO_AA5409AA	Assembled	101	146849	4115512	Clostridioides difficile;100.0%	92	3862	3.51
CLO_AA8729AA_AS	27	Liv009-sc-2010-11-05-1003337	ERR031698;ILLUMINA;Paired;217;ERX011866	Human	Human	Homo Sapien; Faeces			Europe	United Kingdom						Wellcome Trust Sanger Institute		PRJEB2318	ERP000382	SAMEA897009	ERS017224	2016-10-24	2011-03-28	CLO_AA5408AA	Assembled	97	147017	4118786	Clostridioides difficile;100.0%	97	3688	3.51
CLO_AA8730AA_AS	27	Liv008-sc-2010-11-05-1003336	ERR031697;ILLUMINA;Paired;217;ERX011866	Human	Human	Homo Sapien; Faeces			Europe	United Kingdom						Wellcome Trust Sanger Institute		PRJEB2318	ERP000382	SAMEA897014	ERS017223	2016-10-24	2011-03-28	CLO_AA5407AA	Assembled	105	147073	4115811	Clostridioides difficile;100.0%	94	2508	3.51
CLO_AA8734AA_AS	27	M7404	ERR031693;ILLUMINA;Paired;217;ERX011866	Human	Human	ND	2005		North America	Canada						Wellcome Trust Sanger Institute		PRJEB2318	ERP000382	SAMEA897070	ERS017219	2016-10-24	2011-03-28	CLO_AA5403AA	Assembled	91	146949	4119881	Clostridioides difficile;100.0%	98	4021	3.51
CLO_AA8735AA_AS	27	Liv021-sc-2010-11-05-1003331	ERR031692;ILLUMINA;Paired;217;ERX011866	Human	Human	Homo Sapien; Faeces			Europe	United Kingdom						Wellcome Trust Sanger Institute		PRJEB2318	ERP000382	SAMEA897069	ERS017218	2016-10-24	2011-03-28	CLO_AA5402AA	Assembled	87	141064	4120526	Clostridioides difficile;100.0%	96	4447	3.51
CLO_AA8736AA_AS	27	Liv020-sc-2010-11-05-1003330	ERR031691;ILLUMINA;Paired;217;ERX011866	Human	Human	Homo Sapien; Faeces			Europe	United Kingdom						Wellcome Trust Sanger Institute		PRJEB2318	ERP000382	SAMEA897064	ERS017217	2016-10-24	2011-03-28	CLO_AA5401AA	Assembled	94	150819	4117368	Clostridioides difficile;100.0%	91	3421	3.51
CLO_AA8737AA_AS	27	kor003	ERR031690;ILLUMINA;Paired;217;ERX011866	Human	Human	ND	2009		Asia	South Korea						Wellcome Trust Sanger Institute		PRJEB2318	ERP000382	SAMEA897010	ERS017227	2016-10-24	2011-03-28	CLO_AA5400AA	Assembled	109	109049	4164237	Clostridioides difficile;97.0%	139	8934	3.51
CLO_AA8738AA_AS	27	kor002	ERR031689;ILLUMINA;Paired;217;ERX011866	Human	Human	ND	2007		Asia	South Korea						Wellcome Trust Sanger Institute		PRJEB2318	ERP000382	SAMEA897011	ERS017226	2016-10-24	2011-03-28	CLO_AA5399AA	Assembled	93	134588	4166555	Clostridioides difficile;95.45%	97	3138	3.51
CLO_AA8745AA_AS	27	Liv149-sc-2010-11-05-1003273	ERR030355;ILLUMINA;Paired;262;ERX010740													Wellcome Trust Sanger Institute		PRJEB2318	ERP000382	SAMEA897156	ERS017160	2016-10-24	2011-03-18	CLO_AA5392AA	Assembled	77	150819	4115088	Clostridioides difficile;100.0%	70	2962	3.51
CLO_AA8746AA_AS	27	Liv148-sc-2010-11-05-1003272	ERR030354;ILLUMINA;Paired;262;ERX010740	Human	Human	Homo Sapien; Faeces			Europe	United Kingdom						Wellcome Trust Sanger Institute		PRJEB2318	ERP000382	SAMEA897189	ERS017159	2016-10-24	2011-03-18	CLO_AA5391AA	Assembled	89	147073	4114740	Clostridioides difficile;100.0%	70	2345	3.51
CLO_AA8747AA_AS	27	Liv147-sc-2010-11-05-1003271	ERR030353;ILLUMINA;Paired;262;ERX010740	Human	Human	Homo Sapien; Faeces			Europe	United Kingdom						Wellcome Trust Sanger Institute		PRJEB2318	ERP000382	SAMEA897207	ERS017158	2016-10-24	2011-03-18	CLO_AA5390AA	Assembled	111	147102	4114165	Clostridioides difficile;100.0%	74	2480	3.51
CLO_AA8748AA_AS	27	Liv146-sc-2010-11-05-1003270	ERR030352;ILLUMINA;Paired;262;ERX010740	Human	Human	Homo Sapien; Faeces			Europe	United Kingdom						Wellcome Trust Sanger Institute		PRJEB2318	ERP000382	SAMEA897183	ERS017157	2016-10-24	2011-03-18	CLO_AA5389AA	Assembled	99	147241	4114733	Clostridioides difficile;100.0%	67	2573	3.51
CLO_AA8752AA_AS	27	Liv145-sc-2010-11-05-1003269	ERR030348;ILLUMINA;Paired;262;ERX010740	Human	Human	Homo Sapien; Faeces			Europe	United Kingdom						Wellcome Trust Sanger Institute		PRJEB2318	ERP000382	SAMEA897184	ERS017156	2016-10-24	2011-03-18	CLO_AA5385AA	Assembled	36	141046	4077497	Clostridioides difficile;100.0%	61	965	3.51
CLO_AA8753AA_AS	27	Can009	ERR030346;ILLUMINA;Paired;262;ERX010732	Human	Human	ND	2003		North America	Canada						Wellcome Trust Sanger Institute		PRJEB2318	ERP000382	SAMEA897147	ERS017275	2016-10-24	2011-03-18	CLO_AA5384AA	Assembled	93	147023	4113740	Clostridioides difficile;100.0%	69	2812	3.51
CLO_AA8779AA_AS	27	Bir017-sc-2010-11-05-1003227	ERR030305;ILLUMINA;Paired;222;ERX010734													Wellcome Trust Sanger Institute		PRJEB2318	ERP000382	SAMEA897073	ERS017115	2016-10-24	2011-03-18	CLO_AA5358AA	Assembled	92	150819	4116234	Clostridioides difficile;100.0%	94	3773	3.51
CLO_AA8780AA_AS	27	Bir016-sc-2010-11-05-1003226	ERR030304;ILLUMINA;Paired;222;ERX010734													Wellcome Trust Sanger Institute		PRJEB2318	ERP000382	SAMEA897074	ERS017114	2016-10-24	2011-03-18	CLO_AA5357AA	Assembled	93	19051	4077530	Clostridioides difficile;100.0%	411	32834	3.51
CLO_AA8782AA_AS	27	Bir019-sc-2010-11-05-1003229	ERR030307;ILLUMINA;Paired;222;ERX010734													Wellcome Trust Sanger Institute		PRJEB2318	ERP000382	SAMEA897071	ERS017117	2016-10-24	2011-03-18	CLO_AA5355AA	Assembled	91	147102	4117829	Clostridioides difficile;100.0%	88	4277	3.51
CLO_AA8783AA_AS	27	Bir013-sc-2010-11-05-1003222	ERR030300;ILLUMINA;Paired;222;ERX010734													Wellcome Trust Sanger Institute		PRJEB2318	ERP000382	SAMEA897078	ERS017110	2016-10-24	2011-03-18	CLO_AA5354AA	Assembled	95	208894	4116221	Clostridioides difficile;100.0%	80	3425	3.51
CLO_AA8784AA_AS	27	Bir022-sc-2010-11-05-1003232	ERR030299;ILLUMINA;Paired;222;ERX010734													Wellcome Trust Sanger Institute		PRJEB2318	ERP000382	SAMEA897050	ERS017120	2016-10-24	2011-03-18	CLO_AA5353AA	Assembled	95	80701	4110771	Clostridioides difficile;100.0%	126	11462	3.51
CLO_AA8785AA_AS	27	Bir018-sc-2010-11-05-1003228	ERR030306;ILLUMINA;Paired;222;ERX010734													Wellcome Trust Sanger Institute		PRJEB2318	ERP000382	SAMEA897072	ERS017116	2016-10-24	2011-03-18	CLO_AA5352AA	Assembled	118	146820	4117647	Clostridioides difficile;100.0%	96	3850	3.51
CLO_AA8786AA_AS	27	Bir015-sc-2010-11-05-1003224	ERR030302;ILLUMINA;Paired;222;ERX010734													Wellcome Trust Sanger Institute		PRJEB2318	ERP000382	SAMEA897076	ERS017112	2016-10-24	2011-03-18	CLO_AA5351AA	Assembled	96	147503	4116023	Clostridioides difficile;100.0%	87	3378	3.51
CLO_AA8787AA_AS	27	Bir014	ERR030301;ILLUMINA;Paired;222;ERX010734	Human	Human	ND	2008		Europe	United Kingdom						Wellcome Trust Sanger Institute		PRJEB2318	ERP000382	SAMEA897077	ERS017111	2016-10-24	2011-03-18	CLO_AA5350AA	Assembled	117	147102	4118024	Clostridioides difficile;100.0%	82	3916	3.51
CLO_AA8788AA_AS	27	Bir021-sc-2010-11-05-1003231	ERR030298;ILLUMINA;Paired;222;ERX010734													Wellcome Trust Sanger Institute		PRJEB2318	ERP000382	SAMEA897080	ERS017119	2016-10-24	2011-03-18	CLO_AA5349AA	Assembled	79	150819	4116746	Clostridioides difficile;100.0%	84	3452	3.51
CLO_AA8817AA_AS	27	Bir002-sc-2010-11-05-1003210	ERR030287;ILLUMINA;Paired;225;ERX010737													Wellcome Trust Sanger Institute		PRJEB2318	ERP000382	SAMEA897197	ERS017098	2016-10-24	2011-03-18	CLO_AA5320AA	Assembled	112	150819	4117213	Clostridioides difficile;100.0%	94	2841	3.51
CLO_AA8818AA_AS	27	Bir011-sc-2010-11-05-1003220	ERR030286;ILLUMINA;Paired;225;ERX010737													Wellcome Trust Sanger Institute		PRJEB2318	ERP000382	SAMEA897092	ERS017108	2016-10-24	2011-03-18	CLO_AA5319AA	Assembled	90	112862	4102960	Clostridioides difficile;100.0%	94	7554	3.51
CLO_AA8819AA_AS	27	Bir010-sc-2010-11-05-1003219	ERR030285;ILLUMINA;Paired;225;ERX010737													Wellcome Trust Sanger Institute		PRJEB2318	ERP000382	SAMEA897102	ERS017107	2016-10-24	2011-03-18	CLO_AA5318AA	Assembled	89	146579	4112372	Clostridioides difficile;100.0%	84	3601	3.51
CLO_AA8820AA_AS	27	Bir009-sc-2010-11-05-1003218	ERR030284;ILLUMINA;Paired;225;ERX010737													Wellcome Trust Sanger Institute		PRJEB2318	ERP000382	SAMEA897101	ERS017106	2016-10-24	2011-03-18	CLO_AA5317AA	Assembled	102	141903	4115181	Clostridioides difficile;100.0%	86	3546	3.51
CLO_AA8821AA_AS	27	Bir003-sc-2010-11-05-1003211	ERR030288;ILLUMINA;Paired;225;ERX010737													Wellcome Trust Sanger Institute		PRJEB2318	ERP000382	SAMEA897198	ERS017099	2016-10-24	2011-03-18	CLO_AA5316AA	Assembled	126	147073	4114953	Clostridioides difficile;100.0%	81	2115	3.51
CLO_AA8822AA_AS	27	Bir001-sc-2010-11-05-1003209	ERR030283;ILLUMINA;Paired;225;ERX010737													Wellcome Trust Sanger Institute		PRJEB2318	ERP000382	SAMEA897194	ERS017079	2016-10-24	2011-03-18	CLO_AA5315AA	Assembled	104	150819	4116305	Clostridioides difficile;100.0%	87	3075	3.51
CLO_AA8823AA_AS	27	Bir008-sc-2010-11-05-1003217	ERR030294;ILLUMINA;Paired;225;ERX010737													Wellcome Trust Sanger Institute		PRJEB2318	ERP000382	SAMEA897100	ERS017105	2016-10-24	2011-03-18	CLO_AA5314AA	Assembled	112	141042	4125046	Clostridioides difficile;100.0%	95	4040	3.51
CLO_AA8824AA_AS	27	Bir007-sc-2010-11-05-1003216	ERR030293;ILLUMINA;Paired;225;ERX010737													Wellcome Trust Sanger Institute		PRJEB2318	ERP000382	SAMEA897099	ERS017104	2016-10-24	2011-03-18	CLO_AA5313AA	Assembled	120	141540	4114624	Clostridioides difficile;100.0%	83	3230	3.51
CLO_AA8832AA_AS	27	Liv190-sc-2010-11-05-1003318	ERR030378;ILLUMINA;Paired;220;ERX010738													Wellcome Trust Sanger Institute		PRJEB2318	ERP000382	SAMEA897044	ERS017205	2016-10-24	2011-03-18	CLO_AA5305AA	Assembled	109	147172	4118613	Clostridioides difficile;100.0%	87	3650	3.51
CLO_AA8833AA_AS	27	Liv018-sc-2010-11-05-1003328	ERR030377;ILLUMINA;Paired;220;ERX010738	Human	Human	Homo Sapien; Faeces			Europe	United Kingdom						Wellcome Trust Sanger Institute		PRJEB2318	ERP000382	SAMEA897062	ERS017215	2016-10-24	2011-03-18	CLO_AA5304AA	Assembled	83	62153	4100813	Clostridioides difficile;100.0%	156	17389	3.51
CLO_AA8834AA_AS	27	Liv017-sc-2010-11-05-1003327	ERR030376;ILLUMINA;Paired;220;ERX010738	Human	Human	Homo Sapien; Faeces			Europe	United Kingdom						Wellcome Trust Sanger Institute		PRJEB2318	ERP000382	SAMEA897061	ERS017214	2016-10-24	2011-03-18	CLO_AA5303AA	Assembled	98	147102	4115704	Clostridioides difficile;100.0%	74	3119	3.51
CLO_AA8835AA_AS	27	Liv016-sc-2010-11-05-1003326	ERR030375;ILLUMINA;Paired;220;ERX010738	Human	Human	Homo Sapien; Faeces			Europe	United Kingdom						Wellcome Trust Sanger Institute		PRJEB2318	ERP000382	SAMEA897068	ERS017213	2016-10-24	2011-03-18	CLO_AA5302AA	Assembled	97	150819	4117507	Clostridioides difficile;100.0%	94	3042	3.51
CLO_AA8836AA_AS	27	Liv189-sc-2010-11-05-1003317	ERR030374;ILLUMINA;Paired;220;ERX010738													Wellcome Trust Sanger Institute		PRJEB2318	ERP000382	SAMEA897045	ERS017204	2016-10-24	2011-03-18	CLO_AA5301AA	Assembled	130	147073	4115568	Clostridioides difficile;100.0%	89	2359	3.51
CLO_AA8837AA_AS	27	Liv185-sc-2010-11-05-1003313	ERR030398;ILLUMINA;Paired;261;ERX010739													Wellcome Trust Sanger Institute		PRJEB2318	ERP000382	SAMEA897041	ERS017200	2016-10-24	2011-03-18	CLO_AA5300AA	Assembled	115	146852	4115556	Clostridioides difficile;100.0%	73	3196	3.51
CLO_AA8839AA_AS	27	Liv184-sc-2010-11-05-1003311	ERR030396;ILLUMINA;Paired;261;ERX010739													Wellcome Trust Sanger Institute		PRJEB2318	ERP000382	SAMEA897083	ERS017198	2016-10-24	2011-03-18	CLO_AA5298AA	Assembled	89	141919	4114716	Clostridioides difficile;100.0%	75	4771	3.51
CLO_AA9556AA_AS	27	Lei019	ERR044843;ILLUMINA;Paired;219;ERX021951	Human	Human	ND	2006		Europe	Netherlands						Wellcome Trust Sanger Institute		PRJEB2318	ERP000382	SAMEA1022558	ERS032944	2016-10-24	2011-11-03	CLO_AA5991AA	Assembled	357	146625	4114978	Clostridioides difficile;100.0%	84	2115	3.51
CLO_AA9557AA_AS	27	Lei018	ERR044842;ILLUMINA;Paired;219;ERX021950	Human	Human	ND	2006		Europe	Netherlands						Wellcome Trust Sanger Institute		PRJEB2318	ERP000382	SAMEA1022498	ERS032943	2016-10-24	2011-11-03	CLO_AA5992AA	Assembled	214	146849	4115371	Clostridioides difficile;100.0%	71	1710	3.51
CLO_AA9558AA_AS	27	Lei013	ERR044837;ILLUMINA;Paired;219;ERX021945	Human	Human	ND	2006		Europe	Netherlands						Wellcome Trust Sanger Institute		PRJEB2318	ERP000382	SAMEA1022415	ERS032938	2016-10-24	2011-11-03	CLO_AA5997AA	Assembled	426	146826	4101407	Clostridioides difficile;100.0%	75	2086	3.51
CLO_AA9560AA_AS	27	Lei012	ERR044835;ILLUMINA;Paired;219;ERX021943	Human	Human	ND	2007		Europe	Luxembourg						Wellcome Trust Sanger Institute		PRJEB2318	ERP000382	SAMEA1022532	ERS032936	2016-10-24	2011-11-03	CLO_AA5999AA	Assembled	373	146625	4115843	Clostridioides difficile;100.0%	81	2397	3.51
CLO_AA9561AA_AS	27	Lei011	ERR044834;ILLUMINA;Paired;219;ERX021942	Human	Human	ND	2007		Europe	Luxembourg						Wellcome Trust Sanger Institute		PRJEB2318	ERP000382	SAMEA1022511	ERS032935	2016-10-24	2011-11-03	CLO_AA6000AA	Assembled	157	146625	4115212	Clostridioides difficile;100.0%	86	2581	3.51
CLO_AA9562AA_AS	27	Lei010	ERR044833;ILLUMINA;Paired;219;ERX021941	Human	Human	ND	2008		Europe	Ireland						Wellcome Trust Sanger Institute		PRJEB2318	ERP000382	SAMEA1022496	ERS032934	2016-10-24	2011-11-03	CLO_AA6001AA	Assembled	496	149489	4140440	Clostridioides difficile;100.0%	88	2324	3.51
CLO_AA9563AA_AS	27	Lei009	ERR044832;ILLUMINA;Paired;219;ERX021940	Human	Human	ND	2009		Europe	Ireland						Wellcome Trust Sanger Institute		PRJEB2318	ERP000382	SAMEA1022480	ERS032933	2016-10-24	2011-11-03	CLO_AA6002AA	Assembled	169	146822	4116805	Clostridioides difficile;100.0%	90	3398	3.51
CLO_AA9564AA_AS	27	Lei008	ERR044831;ILLUMINA;Paired;219;ERX021939	Human	Human	ND	2008		Europe	Germany						Wellcome Trust Sanger Institute		PRJEB2318	ERP000382	SAMEA1022463	ERS032932	2016-10-24	2011-11-03	CLO_AA6003AA	Assembled	177	141583	4198061	Clostridioides difficile;99.39%	86	2757	3.51
CLO_AA9565AA_AS	27	Lei007	ERR044830;ILLUMINA;Paired;219;ERX021938	Human	Human	ND	2006		Europe	Germany						Wellcome Trust Sanger Institute		PRJEB2318	ERP000382	SAMEA1022457	ERS032931	2016-10-24	2011-11-03	CLO_AA6004AA	Assembled	169	146799	4116312	Clostridioides difficile;100.0%	74	2760	3.51
CLO_AA9566AA_AS	27	Lei004	ERR044828;ILLUMINA;Paired;219;ERX021936	Human	Human	ND	2009		Europe	Finland						Wellcome Trust Sanger Institute		PRJEB2318	ERP000382	SAMEA1022411	ERS032929	2016-10-24	2011-11-03	CLO_AA6006AA	Assembled	304	146983	4112701	Clostridioides difficile;100.0%	85	2423	3.51
CLO_AA9567AA_AS	27	Lei003	ERR044827;ILLUMINA;Paired;219;ERX021935	Human	Human	ND	2006		Europe	Belgium						Wellcome Trust Sanger Institute		PRJEB2318	ERP000382	SAMEA1022629	ERS032928	2016-10-24	2011-11-03	CLO_AA6007AA	Assembled	1704	146849	4114654	Clostridioides difficile;100.0%	84	1969	3.51
CLO_AA9568AA_AS	27	Lei002	ERR044826;ILLUMINA;Paired;219;ERX021934	Human	Human	ND	2005		Europe	Belgium						Wellcome Trust Sanger Institute		PRJEB2318	ERP000382	SAMEA1022646	ERS032927	2016-10-24	2011-11-03	CLO_AA6008AA	Assembled	181	146617	4146467	Clostridioides difficile;100.0%	84	2745	3.51
CLO_AA9569AA_AS	27	Lei001	ERR044825;ILLUMINA;Paired;219;ERX021933	Human	Human	ND	2006		Europe	Austria						Wellcome Trust Sanger Institute		PRJEB2318	ERP000382	SAMEA1022590	ERS032926	2016-10-24	2011-11-03	CLO_AA6009AA	Assembled	236	141561	4167994	Clostridioides difficile;98.34%	88	2404	3.51
CLO_AA9570AA_AS	27	Lei029	ERR044805;ILLUMINA;Paired;221;ERX021913	Human	Human	ND	2009		Europe	Netherlands						Wellcome Trust Sanger Institute		PRJEB2318	ERP000382	SAMEA1022409	ERS032954	2016-10-24	2011-11-03	CLO_AA6029AA	Assembled	185	147097	4118271	Clostridioides difficile;100.0%	77	3238	3.51
CLO_AA9571AA_AS	27	Lei028	ERR044804;ILLUMINA;Paired;221;ERX021912	Human	Human	ND	2008		Europe	Netherlands						Wellcome Trust Sanger Institute		PRJEB2318	ERP000382	SAMEA1022437	ERS032953	2016-10-24	2011-11-03	CLO_AA6030AA	Assembled	267	146983	4137456	Clostridioides difficile;100.0%	88	2613	3.51
CLO_AA9572AA_AS	27	27	ERR044803;ILLUMINA;Paired;221;ERX021911													Wellcome Trust Sanger Institute		PRJEB2318	ERP000382	SAMEA1022454	ERS032952	2016-10-24	2011-11-03	CLO_AA6031AA	Assembled	157	146849	4115119	Clostridioides difficile;100.0%	88	3290	3.51
CLO_AA9573AA_AS	27	27	ERR044802;ILLUMINA;Paired;221;ERX021910													Wellcome Trust Sanger Institute		PRJEB2318	ERP000382	SAMEA1022604	ERS032951	2016-10-24	2011-11-03	CLO_AA6032AA	Assembled	145	147097	4113476	Clostridioides difficile;100.0%	75	3280	3.51
CLO_AA9592AA_AS	27	C00008527	ERR248747;ILLUMINA;Paired;307;ERX223281	Laboratory	Laboratory	Human gut model										University of Oxford		PRJEB1702	ERP002404	SAMEA1904841	ERS226546	2016-10-24	2013-06-10	CLO_AA6076AA	Assembled	77	134753	4120730	Clostridioides difficile;99.14%	72	2822	3.51
CLO_AA9593AA_AS	27	C00008515	ERR248746;ILLUMINA;Paired;318;ERX223280	Laboratory	Laboratory	Human gut model										University of Oxford		PRJEB1702	ERP002404	SAMEA1904921	ERS226545	2016-10-24	2013-06-10	CLO_AA6077AA	Assembled	121	141699	4115556	Clostridioides difficile;100.0%	72	3823	3.51
CLO_AA9594AA_AS	27	C00008502	ERR248736;ILLUMINA;Paired;308;ERX223270	Laboratory	Laboratory	Human gut model										University of Oxford		PRJEB1702	ERP002404	SAMEA1904941	ERS226535	2016-10-24	2013-06-10	CLO_AA6079AA	Assembled	113	134747	4115370	Clostridioides difficile;100.0%	77	2791	3.51
CLO_AA9595AA_AS	27	C00007992	ERR248714;ILLUMINA;Paired;302;ERX223248	Laboratory	Laboratory	Human gut model										University of Oxford		PRJEB1702	ERP002404	SAMEA1904851	ERS226513	2016-10-24	2013-06-10	CLO_AA6080AA	Assembled	78	112830	4122519	Clostridioides difficile;98.72%	91	6107	3.51
CLO_AA9596AA_AS	27	C00008482	ERR248713;ILLUMINA;Paired;296;ERX223247	Laboratory	Laboratory	Human gut model										University of Oxford		PRJEB1702	ERP002404	SAMEA1904878	ERS226512	2016-10-24	2013-06-10	CLO_AA6081AA	Assembled	56	209427	4113805	Clostridioides difficile;100.0%	66	4489	3.51
CLO_AA9597AA_AS	27	C00001531	ERR248775;ILLUMINA;Paired;200;ERX223309	Laboratory	Laboratory	Human gut model										University of Oxford		PRJEB1702	ERP002404	SAMEA1904919	ERS226574	2016-10-24	2013-06-10	CLO_AA6082AA	Assembled	50	44106	4119785	Clostridioides difficile;99.63%	219	13593	3.51
CLO_AA9598AA_AS	27	C00001525	ERR248768;ILLUMINA;Paired;200;ERX223302	Laboratory	Laboratory	Human gut model										University of Oxford		PRJEB1702	ERP002404	SAMEA1904863	ERS226567	2016-10-24	2013-06-10	CLO_AA6083AA	Assembled	77	54033	4120007	Clostridioides difficile;99.58%	179	9973	3.51
CLO_AA9599AA_AS	27	C00008516	ERR248754;ILLUMINA;Paired;304;ERX223288	Laboratory	Laboratory	Human gut model										University of Oxford		PRJEB1702	ERP002404	SAMEA1904858	ERS226553	2016-10-24	2013-06-10	CLO_AA6084AA	Assembled	77	230723	4121835	Clostridioides difficile;99.23%	69	3187	3.51
CLO_AA9600AA_AS	27	C00008504	ERR248753;ILLUMINA;Paired;317;ERX223287	Laboratory	Laboratory	Human gut model										University of Oxford		PRJEB1702	ERP002404	SAMEA1904890	ERS226552	2016-10-24	2013-06-10	CLO_AA6085AA	Assembled	89	172371	4123431	Clostridioides difficile;99.22%	68	2841	3.51
CLO_AA9601AA_AS	27	C00008492	ERR248752;ILLUMINA;Paired;313;ERX223286	Laboratory	Laboratory	Human gut model										University of Oxford		PRJEB1702	ERP002404	SAMEA1904938	ERS226551	2016-10-24	2013-06-10	CLO_AA6086AA	Assembled	96	219094	4116147	Clostridioides difficile;100.0%	62	3021	3.51
CLO_AA9602AA_AS	27	C00008490	ERR248735;ILLUMINA;Paired;307;ERX223269	Laboratory	Laboratory	Human gut model										University of Oxford		PRJEB1702	ERP002404	SAMEA1904901	ERS226534	2016-10-24	2013-06-10	CLO_AA6087AA	Assembled	121	147532	4121954	Clostridioides difficile;99.14%	67	2116	3.51
CLO_AA9603AA_AS	27	C00008466	ERR248734;ILLUMINA;Paired;302;ERX223268	Laboratory	Laboratory	Human gut model										University of Oxford		PRJEB1702	ERP002404	SAMEA1904872	ERS226533	2016-10-24	2013-06-10	CLO_AA6088AA	Assembled	59	134753	4114539	Clostridioides difficile;100.0%	72	4879	3.51
CLO_AA9604AA_AS	27	C00008454	ERR248733;ILLUMINA;Paired;312;ERX223267	Laboratory	Laboratory	Human gut model										University of Oxford		PRJEB1702	ERP002404	SAMEA1904865	ERS226532	2016-10-24	2013-06-10	CLO_AA6089AA	Assembled	65	166531	4113856	Clostridioides difficile;100.0%	71	3263	3.51
CLO_AA9605AA_AS	27	C00001524	ERR248767;ILLUMINA;Paired;200;ERX223301	Laboratory	Laboratory	Human gut model										University of Oxford		PRJEB1702	ERP002404	SAMEA1904845	ERS226566	2016-10-24	2013-06-10	CLO_AA6090AA	Assembled	70	55780	4120374	Clostridioides difficile;99.55%	165	8915	3.51
CLO_AA9606AA_AS	27	C00001523	ERR248766;ILLUMINA;Paired;200;ERX223300	Laboratory	Laboratory	Human gut model										University of Oxford		PRJEB1702	ERP002404	SAMEA1904850	ERS226565	2016-10-24	2013-06-10	CLO_AA6091AA	Assembled	57	88263	4119996	Clostridioides difficile;99.46%	117	8943	3.51
CLO_AA9607AA_AS	27	C00008470	ERR248712;ILLUMINA;Paired;288;ERX223246	Laboratory	Laboratory	Human gut model										University of Oxford		PRJEB1702	ERP002404	SAMEA1904899	ERS226511	2016-10-24	2013-06-10	CLO_AA6092AA	Assembled	54	115346	4114086	Clostridioides difficile;100.0%	85	5221	3.51
CLO_AA9608AA_AS	27	C00008458	ERR248711;ILLUMINA;Paired;291;ERX223245	Laboratory	Laboratory	Human gut model										University of Oxford		PRJEB1702	ERP002404	SAMEA1904895	ERS226510	2016-10-24	2013-06-10	CLO_AA6093AA	Assembled	62	113036	4109914	Clostridioides difficile;100.0%	78	6831	3.51
CLO_AA9609AA_AS	27	C00001530	ERR248774;ILLUMINA;Paired;200;ERX223308	Laboratory	Laboratory	Human gut model										University of Oxford		PRJEB1702	ERP002404	SAMEA1904905	ERS226573	2016-10-24	2013-06-10	CLO_AA6094AA	Assembled	47	33744	4116903	Clostridioides difficile;99.71%	278	15539	3.51
CLO_AA9610AA_AS	27	C00001529	ERR248773;ILLUMINA;Paired;200;ERX223307	Laboratory	Laboratory	Human gut model										University of Oxford		PRJEB1702	ERP002404	SAMEA1904883	ERS226572	2016-10-24	2013-06-10	CLO_AA6095AA	Assembled	72	50076	4114840	Clostridioides difficile;99.56%	186	7382	3.51
CLO_AA9611AA_AS	27	C00001534	ERR248765;ILLUMINA;Paired;200;ERX223299	Laboratory	Laboratory	Human gut model										University of Oxford		PRJEB1702	ERP002404	SAMEA1904942	ERS226564	2016-10-24	2013-06-10	CLO_AA6096AA	Assembled	63	36726	4117434	Clostridioides difficile;99.65%	237	12841	3.51
CLO_AA9612AA_AS	27	C00008537	ERR248732;ILLUMINA;Paired;310;ERX223266	Laboratory	Laboratory	Human gut model										University of Oxford		PRJEB1702	ERP002404	SAMEA1904839	ERS226531	2016-10-24	2013-06-10	CLO_AA6097AA	Assembled	75	160211	4123737	Clostridioides difficile;99.22%	74	3881	3.51
CLO_AA9613AA_AS	27	C00008525	ERR248731;ILLUMINA;Paired;319;ERX223265	Laboratory	Laboratory	Human gut model										University of Oxford		PRJEB1702	ERP002404	SAMEA1904943	ERS226530	2016-10-24	2013-06-10	CLO_AA6098AA	Assembled	106	150224	4116196	Clostridioides difficile;100.0%	57	2170	3.51
CLO_AA9614AA_AS	27	C00001541	ERR248764;ILLUMINA;Paired;200;ERX223298	Laboratory	Laboratory	Human gut model										University of Oxford		PRJEB1702	ERP002404	SAMEA1904907	ERS226563	2016-10-24	2013-06-10	CLO_AA6099AA	Assembled	60	50070	4119196	Clostridioides difficile;99.57%	176	10098	3.51
CLO_AA9615AA_AS	27	C00008529	ERR248763;ILLUMINA;Paired;309;ERX223297	Laboratory	Laboratory	Human gut model										University of Oxford		PRJEB1702	ERP002404	SAMEA1904884	ERS226562	2016-10-24	2013-06-10	CLO_AA6100AA	Assembled	99	149671	4122727	Clostridioides difficile;99.2%	70	2525	3.51
CLO_AA9616AA_AS	27	C00008517	ERR248762;ILLUMINA;Paired;312;ERX223296	Laboratory	Laboratory	Human gut model										University of Oxford		PRJEB1702	ERP002404	SAMEA1904856	ERS226561	2016-10-24	2013-06-10	CLO_AA6101AA	Assembled	154	219781	4118564	Clostridioides difficile;100.0%	60	1758	3.51
CLO_AA9617AA_AS	27	C00008505	ERR248761;ILLUMINA;Paired;320;ERX223295	Laboratory	Laboratory	Human gut model										University of Oxford		PRJEB1702	ERP002404	SAMEA1904931	ERS226560	2016-10-24	2013-06-10	CLO_AA6102AA	Assembled	75	209988	4121380	Clostridioides difficile;99.18%	67	3138	3.51
CLO_AA9618AA_AS	27	C00008513	ERR248730;ILLUMINA;Paired;326;ERX223264	Laboratory	Laboratory	Human gut model										University of Oxford		PRJEB1702	ERP002404	SAMEA1904934	ERS226529	2016-10-24	2013-06-10	CLO_AA6103AA	Assembled	66	115450	4122269	Clostridioides difficile;99.35%	89	4607	3.51
CLO_AA9619AA_AS	27	C00007980	ERR248729;ILLUMINA;Paired;280;ERX223263	Laboratory	Laboratory	Human gut model										University of Oxford		PRJEB1702	ERP002404	SAMEA1904926	ERS226528	2016-10-24	2013-06-10	CLO_AA6104AA	Assembled	75	81426	4119321	Clostridioides difficile;99.44%	124	10096	3.51
CLO_AA9620AA_AS	27	C00007968	ERR248728;ILLUMINA;Paired;295;ERX223262	Laboratory	Laboratory	Human gut model										University of Oxford		PRJEB1702	ERP002404	SAMEA1904834	ERS226527	2016-10-24	2013-06-10	CLO_AA6105AA	Assembled	106	123357	4116631	Clostridioides difficile;100.0%	84	4007	3.51
CLO_AA9621AA_AS	27	C00008543	ERR248727;ILLUMINA;Paired;313;ERX223261	Laboratory	Laboratory	Human gut model										University of Oxford		PRJEB1702	ERP002404	SAMEA1904869	ERS226526	2016-10-24	2013-06-10	CLO_AA6106AA	Assembled	65	141971	4122644	Clostridioides difficile;99.23%	69	3974	3.51
CLO_AA9622AA_AS	27	C00008531	ERR248726;ILLUMINA;Paired;303;ERX223260	Laboratory	Laboratory	Human gut model										University of Oxford		PRJEB1702	ERP002404	SAMEA1904893	ERS226525	2016-10-24	2013-06-10	CLO_AA6107AA	Assembled	51	128890	4117199	Clostridioides difficile;99.26%	78	6237	3.51
CLO_AA9623AA_AS	27	C00008519	ERR248725;ILLUMINA;Paired;318;ERX223259	Laboratory	Laboratory	Human gut model										University of Oxford		PRJEB1702	ERP002404	SAMEA1904936	ERS226524	2016-10-24	2013-06-10	CLO_AA6108AA	Assembled	61	198750	4112786	Clostridioides difficile;100.0%	66	3922	3.51
CLO_AA9624AA_AS	27	C00008507	ERR248724;ILLUMINA;Paired;308;ERX223258	Laboratory	Laboratory	Human gut model										University of Oxford		PRJEB1702	ERP002404	SAMEA1904857	ERS226523	2016-10-24	2013-06-10	CLO_AA6109AA	Assembled	55	174342	4116539	Clostridioides difficile;99.28%	72	4163	3.51
CLO_AA9625AA_AS	27	C00008495	ERR248723;ILLUMINA;Paired;299;ERX223257	Laboratory	Laboratory	Human gut model										University of Oxford		PRJEB1702	ERP002404	SAMEA1904838	ERS226522	2016-10-24	2013-06-10	CLO_AA6110AA	Assembled	51	134753	4118241	Clostridioides difficile;99.36%	77	3607	3.51
CLO_AA9626AA_AS	27	C00008493	ERR248760;ILLUMINA;Paired;304;ERX223294	Laboratory	Laboratory	Human gut model										University of Oxford		PRJEB1702	ERP002404	SAMEA1904842	ERS226559	2016-10-24	2013-06-10	CLO_AA6111AA	Assembled	73	149844	4116697	Clostridioides difficile;100.0%	73	5128	3.51
CLO_AA9627AA_AS	27	C00008503	ERR248745;ILLUMINA;Paired;328;ERX223279	Laboratory	Laboratory	Human gut model										University of Oxford		PRJEB1702	ERP002404	SAMEA1904889	ERS226544	2016-10-24	2013-06-10	CLO_AA6112AA	Assembled	77	92944	4118773	Clostridioides difficile;99.44%	109	6996	3.51
CLO_AA9628AA_AS	27	C00008491	ERR248744;ILLUMINA;Paired;308;ERX223278	Laboratory	Laboratory	Human gut model										University of Oxford		PRJEB1702	ERP002404	SAMEA1904909	ERS226543	2016-10-24	2013-06-10	CLO_AA6113AA	Assembled	181	166476	4122167	Clostridioides difficile;99.01%	63	1983	3.51
CLO_AA9629AA_AS	27	C00008483	ERR248722;ILLUMINA;Paired;294;ERX223256	Laboratory	Laboratory	Human gut model										University of Oxford		PRJEB1702	ERP002404	SAMEA1904852	ERS226521	2016-10-24	2013-06-10	CLO_AA6114AA	Assembled	68	141128	4116998	Clostridioides difficile;100.0%	73	4161	3.51
CLO_AA9630AA_AS	27	C00008481	ERR248759;ILLUMINA;Paired;301;ERX223293	Laboratory	Laboratory	Human gut model										University of Oxford		PRJEB1702	ERP002404	SAMEA1904861	ERS226558	2016-10-24	2013-06-10	CLO_AA6115AA	Assembled	86	141438	4121510	Clostridioides difficile;99.32%	75	3681	3.51
CLO_AA9631AA_AS	27	C00008479	ERR248743;ILLUMINA;Paired;310;ERX223277	Laboratory	Laboratory	Human gut model										University of Oxford		PRJEB1702	ERP002404	SAMEA1904886	ERS226542	2016-10-24	2013-06-10	CLO_AA6116AA	Assembled	102	142725	4121472	Clostridioides difficile;99.09%	64	2794	3.51
CLO_AA9632AA_AS	27	C00008467	ERR248742;ILLUMINA;Paired;303;ERX223276	Laboratory	Laboratory	Human gut model										University of Oxford		PRJEB1702	ERP002404	SAMEA1904854	ERS226541	2016-10-24	2013-06-10	CLO_AA6117AA	Assembled	62	115482	4112196	Clostridioides difficile;100.0%	76	5031	3.51
CLO_AA9633AA_AS	27	C00008471	ERR248721;ILLUMINA;Paired;310;ERX223255	Laboratory	Laboratory	Human gut model										University of Oxford		PRJEB1702	ERP002404	SAMEA1904935	ERS226520	2016-10-24	2013-06-10	CLO_AA6118AA	Assembled	62	134749	4120012	Clostridioides difficile;99.34%	82	5480	3.51
CLO_AA9634AA_AS	27	C00008459	ERR248720;ILLUMINA;Paired;288;ERX223254	Laboratory	Laboratory	Human gut model										University of Oxford		PRJEB1702	ERP002404	SAMEA1904923	ERS226519	2016-10-24	2013-06-10	CLO_AA6119AA	Assembled	83	147379	4123318	Clostridioides difficile;99.29%	87	4843	3.51
CLO_AA9635AA_AS	27	C00008469	ERR248758;ILLUMINA;Paired;308;ERX223292	Laboratory	Laboratory	Human gut model										University of Oxford		PRJEB1702	ERP002404	SAMEA1904902	ERS226557	2016-10-24	2013-06-10	CLO_AA6120AA	Assembled	72	147081	4116543	Clostridioides difficile;100.0%	70	3666	3.51
CLO_AA9636AA_AS	27	C00008457	ERR248757;ILLUMINA;Paired;309;ERX223291	Laboratory	Laboratory	Human gut model										University of Oxford		PRJEB1702	ERP002404	SAMEA1904939	ERS226556	2016-10-24	2013-06-10	CLO_AA6121AA	Assembled	70	129265	4120189	Clostridioides difficile;99.25%	77	5532	3.51
CLO_AA9637AA_AS	27	C00008540	ERR248756;ILLUMINA;Paired;315;ERX223290	Laboratory	Laboratory	Human gut model										University of Oxford		PRJEB1702	ERP002404	SAMEA1904847	ERS226555	2016-10-24	2013-06-10	CLO_AA6122AA	Assembled	97	230723	4122186	Clostridioides difficile;99.17%	62	2203	3.51
CLO_AA9638AA_AS	27	C00008528	ERR248755;ILLUMINA;Paired;318;ERX223289	Laboratory	Laboratory	Human gut model										University of Oxford		PRJEB1702	ERP002404	SAMEA1904846	ERS226554	2016-10-24	2013-06-10	CLO_AA6123AA	Assembled	70	166549	4122296	Clostridioides difficile;99.26%	67	4080	3.51
CLO_AA9639AA_AS	27	C00008542	ERR248719;ILLUMINA;Paired;317;ERX223253	Laboratory	Laboratory	Human gut model										University of Oxford		PRJEB1702	ERP002404	SAMEA1904835	ERS226518	2016-10-24	2013-06-10	CLO_AA6124AA	Assembled	64	147529	4119792	Clostridioides difficile;99.19%	68	3475	3.51
CLO_AA9640AA_AS	27	C00001496	ERR248772;ILLUMINA;Paired;200;ERX223306	Laboratory	Laboratory	Human gut model										University of Oxford		PRJEB1702	ERP002404	SAMEA1904849	ERS226571	2016-10-24	2013-06-10	CLO_AA6125AA	Assembled	59	52690	4115041	Clostridioides difficile;99.61%	198	10152	3.51
CLO_AA9641AA_AS	27	C00001533	ERR248778;ILLUMINA;Paired;200;ERX223312	Laboratory	Laboratory	Human gut model										University of Oxford		PRJEB1702	ERP002404	SAMEA1904881	ERS226577	2016-10-24	2013-06-10	CLO_AA6126AA	Assembled	38	39177	4103374	Clostridioides difficile;99.6%	214	16905	3.51
CLO_AA9642AA_AS	27	C00001528	ERR248771;ILLUMINA;Paired;200;ERX223305	Laboratory	Laboratory	Human gut model										University of Oxford		PRJEB1702	ERP002404	SAMEA1904844	ERS226570	2016-10-24	2013-06-10	CLO_AA6127AA	Assembled	58	37983	4119211	Clostridioides difficile;99.66%	238	11886	3.51
CLO_AA9643AA_AS	27	C00008480	ERR248751;ILLUMINA;Paired;303;ERX223285	Laboratory	Laboratory	Human gut model										University of Oxford		PRJEB1702	ERP002404	SAMEA1904848	ERS226550	2016-10-24	2013-06-10	CLO_AA6128AA	Assembled	156	219367	4121161	Clostridioides difficile;99.07%	64	1541	3.51
CLO_AA9881AA_AS	27	Gla012	ERR024655;ILLUMINA;Paired;294;ERX009683	Human	Human	ND	2009		Europe	United Kingdom						Wellcome Trust Sanger Institute		PRJEB2134	ERP000188	SAMEA840518	ERS008998	2016-10-24	2011-03-18	CLO_AA5167AA	Assembled	201	149531	4117777	Clostridioides difficile;100.0%	83	2539	3.51
CLO_AA9882AA_AS	27	C09.1237	ERR024656;ILLUMINA;Paired;294;ERX009683													Wellcome Trust Sanger Institute		PRJEB2134	ERP000188	SAMEA840510	ERS009007	2016-10-24	2011-03-18	CLO_AA5168AA	Assembled	236	232492	4117502	Clostridioides difficile;100.0%	60	1415	3.51
CLO_AA9883AA_AS	27	C09.1292	ERR024657;ILLUMINA;Paired;294;ERX009683													Wellcome Trust Sanger Institute		PRJEB2134	ERP000188	SAMEA840507	ERS009008	2016-10-24	2011-03-18	CLO_AA5169AA	Assembled	146	219691	4118654	Clostridioides difficile;100.0%	65	2037	3.51
CLO_AA9884AA_AS	27	C09.0116	ERR024659;ILLUMINA;Paired;294;ERX009683													Wellcome Trust Sanger Institute		PRJEB2134	ERP000188	SAMEA840517	ERS008999	2016-10-24	2011-03-18	CLO_AA5171AA	Assembled	295	230661	4118373	Clostridioides difficile;100.0%	64	1051	3.51
CLO_AA9885AA_AS	27	C09.0132	ERR024660;ILLUMINA;Paired;294;ERX009683													Wellcome Trust Sanger Institute		PRJEB2134	ERP000188	SAMEA840515	ERS009000	2016-10-24	2011-03-18	CLO_AA5172AA	Assembled	142	150672	4117675	Clostridioides difficile;100.0%	71	2567	3.51
CLO_AA9886AA_AS	27	C09.0231	ERR024661;ILLUMINA;Paired;294;ERX009683													Wellcome Trust Sanger Institute		PRJEB2134	ERP000188	SAMEA840516	ERS009001	2016-10-24	2011-03-18	CLO_AA5173AA	Assembled	138	230661	4148962	Clostridioides difficile;100.0%	63	1602	3.51
CLO_AA9887AA_AS	27	C09.0355	ERR024662;ILLUMINA;Paired;294;ERX009683													Wellcome Trust Sanger Institute		PRJEB2134	ERP000188	SAMEA840513	ERS009002	2016-10-24	2011-03-18	CLO_AA5174AA	Assembled	146	218785	4118460	Clostridioides difficile;100.0%	67	2407	3.51
CLO_AA9888AA_AS	27	C09.0413	ERR024663;ILLUMINA;Paired;294;ERX009683													Wellcome Trust Sanger Institute		PRJEB2134	ERP000188	SAMEA840514	ERS009003	2016-10-24	2011-03-18	CLO_AA5175AA	Assembled	41	142913	4109502	Clostridioides difficile;100.0%	83	4632	3.51
CLO_AA9890AA_AS	27	C09.0849	ERR024665;ILLUMINA;Paired;294;ERX009683													Wellcome Trust Sanger Institute		PRJEB2134	ERP000188	SAMEA840512	ERS009005	2016-10-24	2011-03-18	CLO_AA5177AA	Assembled	217	232492	4117480	Clostridioides difficile;100.0%	58	1274	3.51
CLO_AA9891AA_AS	27	Gla020	ERR024666;ILLUMINA;Paired;294;ERX009683	Human	Human	ND	2009		Europe	United Kingdom						Wellcome Trust Sanger Institute		PRJEB2134	ERP000188	SAMEA840509	ERS009006	2016-10-24	2011-03-18	CLO_AA5178AA	Assembled	168	92871	4117588	Clostridioides difficile;100.0%	106	4934	3.51
CLO_AA9897AA_AS	27	C08.0125	ERR024647;ILLUMINA;Paired;298;ERX009682													Wellcome Trust Sanger Institute		PRJEB2134	ERP000188	SAMEA840503	ERS008988	2016-10-24	2011-03-18	CLO_AA5184AA	Assembled	197	219304	4151107	Clostridioides difficile;100.0%	74	2004	3.51
CLO_AA9900AA_AS	27	C08.0238	ERR024650;ILLUMINA;Paired;298;ERX009682													Wellcome Trust Sanger Institute		PRJEB2134	ERP000188	SAMEA840521	ERS008991	2016-10-24	2011-03-18	CLO_AA5187AA	Assembled	181	218898	4147007	Clostridioides difficile;100.0%	66	1117	3.51
CLO_AA9901AA_AS	27	C08.0356	ERR024651;ILLUMINA;Paired;298;ERX009682													Wellcome Trust Sanger Institute		PRJEB2134	ERP000188	SAMEA840520	ERS008992	2016-10-24	2011-03-18	CLO_AA5188AA	Assembled	188	219815	4148651	Clostridioides difficile;100.0%	73	1624	3.51
CLO_AA9902AA_AS	27	C08.0485	ERR024652;ILLUMINA;Paired;298;ERX009682													Wellcome Trust Sanger Institute		PRJEB2134	ERP000188	SAMEA840519	ERS008993	2016-10-24	2011-03-18	CLO_AA5189AA	Assembled	143	72813	4115177	Clostridioides difficile;100.0%	131	8595	3.51
CLO_AA9923AA_AS	27	BI-15	ERR008616;ILLUMINA;Paired;;ERX002519													Wellcome Trust Sanger Institute		PRJEB2039	ERP000093	SAMEA872777	ERS001426	2016-10-24	2010-03-15	CLO_AA5211AA	Assembled	83	24357	4125261	Clostridioides difficile;100.0%	346	21588	3.51
CLO_AA9971AA_AS	27	Liv178-sc-2010-11-05-1003305	ERR030387;ILLUMINA;Paired;261;ERX010739													Wellcome Trust Sanger Institute		PRJEB2318	ERP000382	SAMEA897089	ERS017192	2016-10-24	2011-03-18	CLO_AA5289AA	Assembled	103	147073	4113581	Clostridioides difficile;100.0%	69	2255	3.51
CLO_AA9972AA_AS	27	Liv186-sc-2010-11-05-1003314	ERR030388;ILLUMINA;Paired;261;ERX010739													Wellcome Trust Sanger Institute		PRJEB2318	ERP000382	SAMEA897040	ERS017201	2016-10-24	2011-03-18	CLO_AA5290AA	Assembled	122	147294	4115211	Clostridioides difficile;100.0%	68	2189	3.51
CLO_AA9973AA_AS	27	Liv187-sc-2010-11-05-1003315	ERR030389;ILLUMINA;Paired;261;ERX010739													Wellcome Trust Sanger Institute		PRJEB2318	ERP000382	SAMEA897039	ERS017202	2016-10-24	2011-03-18	CLO_AA5291AA	Assembled	106	147205	4115345	Clostridioides difficile;100.0%	70	2584	3.51
CLO_AA9974AA_AS	27	Liv188	ERR030390;ILLUMINA;Paired;261;ERX010739	Human	Human	Homo Sapien; Faeces	2007		Europe	United Kingdom						Wellcome Trust Sanger Institute		PRJEB2318	ERP000382	SAMEA897038	ERS017203	2016-10-24	2011-03-18	CLO_AA5292AA	Assembled	102	40071	4136797	Clostridioides difficile;99.66%	194	25799	3.51
CLO_AA9975AA_AS	27	Liv179-sc-2010-11-05-1003306	ERR030391;ILLUMINA;Paired;261;ERX010739													Wellcome Trust Sanger Institute		PRJEB2318	ERP000382	SAMEA897088	ERS017193	2016-10-24	2011-03-18	CLO_AA5293AA	Assembled	109	147139	4115119	Clostridioides difficile;100.0%	72	2391	3.51
CLO_AA9978AA_AS	27	Liv182-sc-2010-11-05-1003309	ERR030394;ILLUMINA;Paired;261;ERX010739													Wellcome Trust Sanger Institute		PRJEB2318	ERP000382	SAMEA897085	ERS017196	2016-10-24	2011-03-18	CLO_AA5296AA	Assembled	114	141275	4114959	Clostridioides difficile;100.0%	72	2099	3.51
CLO_AA9979AA_AS	27	Bir004-sc-2010-11-05-1003213	ERR030290;ILLUMINA;Paired;225;ERX010737													Wellcome Trust Sanger Institute		PRJEB2318	ERP000382	SAMEA897096	ERS017101	2016-10-24	2011-03-18	CLO_AA5321AA	Assembled	105	147073	4118575	Clostridioides difficile;100.0%	85	4454	3.51
CLO_AA9980AA_AS	27	Bir006-sc-2010-11-05-1003215	ERR030292;ILLUMINA;Paired;225;ERX010737													Wellcome Trust Sanger Institute		PRJEB2318	ERP000382	SAMEA897098	ERS017103	2016-10-24	2011-03-18	CLO_AA5322AA	Assembled	109	150819	4116766	Clostridioides difficile;100.0%	88	4544	3.51
CLO_AA9982AA_AS	27	Bir005-sc-2010-11-05-1003214	ERR030291;ILLUMINA;Paired;225;ERX010737													Wellcome Trust Sanger Institute		PRJEB2318	ERP000382	SAMEA897097	ERS017102	2016-10-24	2011-03-18	CLO_AA5324AA	Assembled	112	28230	4099983	Clostridioides difficile;100.0%	304	25710	3.51
CLO_AA9983AA_AS	27	Liv173-sc-2010-11-05-1003299	ERR030318;ILLUMINA;Paired;263;ERX010736													Wellcome Trust Sanger Institute		PRJEB2318	ERP000382	SAMEA897119	ERS017186	2016-10-24	2011-03-18	CLO_AA5325AA	Assembled	104	141465	4116450	Clostridioides difficile;100.0%	82	2975	3.51
CLO_AA9987AA_AS	27	Liv170-sc-2010-11-05-1003296	ERR030315;ILLUMINA;Paired;263;ERX010736													Wellcome Trust Sanger Institute		PRJEB2318	ERP000382	SAMEA897116	ERS017183	2016-10-24	2011-03-18	CLO_AA5329AA	Assembled	100	147073	4113973	Clostridioides difficile;100.0%	70	2763	3.51
CLO_AA9994AA_AS	27	Liv171-sc-2010-11-05-1003297	ERR030316;ILLUMINA;Paired;263;ERX010736													Wellcome Trust Sanger Institute		PRJEB2318	ERP000382	SAMEA897117	ERS017184	2016-10-24	2011-03-18	CLO_AA5336AA	Assembled	96	150819	4112835	Clostridioides difficile;100.0%	62	2414	3.51
CLO_AA9997AA_AS	27	Bir012	ERR030296;ILLUMINA;Paired;222;ERX010734	Human	Human	ND	2010		Europe	United Kingdom						Wellcome Trust Sanger Institute		PRJEB2318	ERP000382	SAMEA897093	ERS017109	2016-10-24	2011-03-18	CLO_AA5359AA	Assembled	94	147102	4116726	Clostridioides difficile;100.0%	91	3693	3.51
CLO_AA9998AA_AS	27	Bir020-sc-2010-11-05-1003230	ERR030297;ILLUMINA;Paired;222;ERX010734													Wellcome Trust Sanger Institute		PRJEB2318	ERP000382	SAMEA897081	ERS017118	2016-10-24	2011-03-18	CLO_AA5360AA	Assembled	78	147017	4115241	Clostridioides difficile;100.0%	81	3683	3.51
CLO_AA9999AA_AS	27	Bir034-sc-2010-11-05-1003245	ERR030322;ILLUMINA;Paired;261;ERX010733													Wellcome Trust Sanger Institute		PRJEB2318	ERP000382	SAMEA897030	ERS017133	2016-10-24	2011-03-18	CLO_AA5361AA	Assembled	59	141334	4120901	Clostridioides difficile;100.0%	81	3594	3.51
CLO_BA0000AA_AS	27	BI-3	ERR030323;ILLUMINA;Paired;261;ERX010733	Human	Human	Homo sapiens	1990	12	North America	United States	Minnesota					Wellcome Trust Sanger Institute		PRJEB2318	ERP000382	SAMEA897006	ERS017142	2016-10-24	2011-03-18	CLO_AA5362AA	Assembled	122	141736	4055538	Clostridioides difficile;100.0%	72	2426	3.51
CLO_BA0001AA_AS	27	BI-10	ERR030324;ILLUMINA;Paired;261;ERX010733	Human	Human	Homo sapiens	2001	10	North America	United States	Pennsylvania					Wellcome Trust Sanger Institute		PRJEB2318	ERP000382	SAMEA897007	ERS017143	2016-10-24	2011-03-18	CLO_AA5363AA	Assembled	105	144882	4239691	Clostridioides difficile;100.0%	81	2602	3.51
CLO_BA0002AA_AS	27	Can001	ERR030325;ILLUMINA;Paired;261;ERX010733	Human	Human	ND	2001		North America	Canada						Wellcome Trust Sanger Institute		PRJEB2318	ERP000382	SAMEA897000	ERS017144	2016-10-24	2011-03-18	CLO_AA5364AA	Assembled	109	52030	4078210	Clostridioides difficile;98.83%	165	20533	3.51
CLO_BA0003AA_AS	27	Bir035-sc-2010-11-05-1003246	ERR030326;ILLUMINA;Paired;261;ERX010733													Wellcome Trust Sanger Institute		PRJEB2318	ERP000382	SAMEA897033	ERS017134	2016-10-24	2011-03-18	CLO_AA5365AA	Assembled	83	147073	4113643	Clostridioides difficile;100.0%	76	2580	3.51
CLO_BA0004AA_AS	27	Bir036-sc-2010-11-05-1003247	ERR030327;ILLUMINA;Paired;261;ERX010733													Wellcome Trust Sanger Institute		PRJEB2318	ERP000382	SAMEA897032	ERS017135	2016-10-24	2011-03-18	CLO_AA5366AA	Assembled	124	147241	4114994	Clostridioides difficile;100.0%	68	1869	3.51
CLO_BA0005AA_AS	27	Bir037-sc-2010-11-05-1003248	ERR030328;ILLUMINA;Paired;261;ERX010733													Wellcome Trust Sanger Institute		PRJEB2318	ERP000382	SAMEA897035	ERS017136	2016-10-24	2011-03-18	CLO_AA5367AA	Assembled	94	147083	4115905	Clostridioides difficile;100.0%	72	2481	3.51
CLO_BA0006AA_AS	27	Bir038-sc-2010-11-05-1003249	ERR030329;ILLUMINA;Paired;261;ERX010733													Wellcome Trust Sanger Institute		PRJEB2318	ERP000382	SAMEA897034	ERS017137	2016-10-24	2011-03-18	CLO_AA5368AA	Assembled	83	141894	4113635	Clostridioides difficile;99.46%	74	3049	3.51
CLO_BA0010AA_AS	27	BI-2	ERR030333;ILLUMINA;Paired;261;ERX010733	Human	Human	Homo sapiens	1991	1	North America	United States	Arizona					Wellcome Trust Sanger Institute		PRJEB2318	ERP000382	SAMEA897005	ERS017141	2016-10-24	2011-03-18	CLO_AA5372AA	Assembled	90	147241	4149724	Clostridioides difficile;98.14%	71	3187	3.51
[truncated: 1,123 more rows]

## Sheet: Supplementary Table 4
New Marker sequences and annotation
RT001
Unitig ID	SEQ ID	Seq	length	Pheno1	Pheno0	q value	Est effect	Annotation	gene name	gene pos	unitig position	Unitig oreintation	Gene orientation	Gene 1	Annotation	pos	Gene 2	Annotation	pos
[truncated: 60 more rows]
